# Supplementary material for: Reversed oxidative TCA (roTCA) for carbon fixation by an Acidimicrobiia strain from a saline lake
Source: ISME J. 2024 Jul 29;18(1):wrae147. doi: 10.1093/ismejo/wrae147 (PMC11697166; doi:10.1093/ismejo/wrae147)
Supplement: Supplementary_Tables_wrae147 [file supplementary_tables_wrae147.xlsx]

## Sheet: Table S1
Table S1 Detailed components for chemolithoautotrophic mediums, information on extracted DNA, and statistics of metagenomic raw data.
M3 medium (+V)	Composition
Inorganic basal salt medium (1 L)	NH4Cl 1 g，MgSO4·7H2O 0.1 g，K2HPO4·3H2O 0.4 g，KH2PO4 0.4 g，CaCl2 0.05 g，KCl 0.2 g，Trace element 10 ml，Vitamin solution 10 ml，NaHCO3 10 ml，Na2S 10 ml，pH=7.8。
Vitamin solution (1 L)	bioton 5 mg, folic acid 5 mg, pyridoxine hydrochloride 25 mg, rriboflarin 12.5 mg, thiamine 12.5 mg, nnicotinic acid 12.5 mg, pantothenic acid 12.5 g, vitamin b12 5 mg, paminobenzioc acid 12.5 g, thioctic acid 12.5 mg. (the growth factors)
Trace element (1 L)	MgSO4·7H2O 3 g, MnSO4·2H2O 0.5 g, NaCl 1 g, FeSO4·7H2O 0.1 g, CoCl2 0.1 g, CaCl2·2H2O 0.1 g, ZnCl2 0.1 g, CuCl2·2H2O 0.02 g, KAl(SO4)2·12H2O 0.01 g, H3BO3 0.01 g, NaMoO4·2H2O 0.1 g, NiCl2·6H2O 0.03 g, Na2WO4·2H2O 0.03g, NaHCO3 (1 L): 200 g, Na2S (1 L): 50 g
NaHCO3 (1 L)	200 g (the sole carbon source)
Na2S (1 L)	50 g (the sole electron donor)
M3 medium (-V)	Composition
Inorganic basal salt medium (1 L)	NH4Cl 1 g，MgSO4·7H2O 0.1 g，K2HPO4·3H2O 0.4 g，KH2PO4 0.4 g，CaCl2 0.05 g，KCl 0.2 g，Trace element 10 ml，Vitamin solution 10 ml，NaHCO3 10 ml，Na2S 10 ml，pH=7.8。
Trace element (1 L)	MgSO4·7H2O 3 g, MnSO4·2H2O 0.5 g, NaCl 1 g, FeSO4·7H2O 0.1 g, CoCl2 0.1 g, CaCl2·2H2O 0.1 g, ZnCl2 0.1 g, CuCl2·2H2O 0.02 g, KAl(SO4)2·12H2O 0.01 g, H3BO3 0.01 g, NaMoO4·2H2O 0.1 g, NiCl2·6H2O 0.03 g, Na2WO4·2H2O 0.03g, NaHCO3 (1 L): 200 g, Na2S (1 L): 50 g
NaHCO3 (1 L)	200 g (the sole carbon source)
Na2S (1 L)	50 g (the sole electron donor)
Notes: +V, M3 medium added with vitamin solution; -V, M3 medium without adding vitamin solution.
Information on extracted DNA					Statistics of metagenomic raw data
Sample id	Nanodrop concentration(ng/μL)	volume (μL)	Total (μg)		Sample id	total reads (M)	Sequence length	GC content	total bases (G)	Q20 bases	Q30 bases (G)
20BLK6-1	95.2	45	4.28		20BLK6-1	226.568	150 bp	0.552127	33.985155 G	33.289400 G (97.952767%)	32.031378 G (94.251088%)
21BLK6-1	148.2	45	6.67		21BLK6-1	242.525	150 bp	0.579569	36.378682 G	35.519565 G (97.638407%)	34.023904 G (93.527041%)
0dZY1	119.608	10	1.2		15dZY3	283.283	150 bp	0.620432	42.492414 G	41.025068 G (96.546805%)	38.725114 G (91.134182%)
0dZY2	62.654	10	0.63		30dZY2	243.687	150 bp	0.60042	36.553039 G	35.364002 G (96.747092%)	33.434590 G (91.468702%)
0dZY3	111.568	10	1.12
15dZY1	88.583	10	0.89
15dZY2	140.062	10	1.4
15dZY3	69.852	10	0.7

## Sheet: Table S2
Table S2 List of key genes of different carbon fixation detected in all high-quality bacterial bins based on metagenome.
bin_genome	classification	CBB (Calvin-Benson-Bassham cycle)			rTCA (reverse tricarboxylic acid cycle)			WLP (Wood–Ljungdahl pathway)									3HP (3-Hydroxypropionate cycle)								DC/4HB (Dicarboxylate/4-hydroxybutyrate cycle)			RGP (reductive glycine pathway)							Notes: The full names of key enzymes are listed below.
		K01601	K01602	K00855	K03737	K00174	K15231	K05299	K01938	K01491	K00297	K00198	K14138	K00197	K00194	K15023	K14468	K01908	K08691	K01965	K01966	K01961	K01962	K01963	K01964	K14534	K14468	K00605	K00281	K00282	K00283	K00382	K02437
		rbcL/cbbL	rbcS/cbbS	PRK/prkB	por/nifJ	oorA	aclB	fdh	fhs	folD	metF	acsA	acsB	acsC	acsD	acsE	mcr	Propionyl-CoA synthase	mcl	pccA	pccB	accC	accA	accB	acetyl-CoA/propionyl-CoA carboxylase	abfD	mcr	gcvT	gcvP	gcvPA	gcvPB	pdhD	gcvH		K01601	rbcL/cbbL (ribulose-bisphosphate carboxylase large chain)
15dZY3.bin.10	d__Bacteria;p__Pseudomonadota;c__Gammaproteobacteria;o__Xanthomonadales;f__Wenzhouxiangellaceae;g__GCA-2722315;s__	0	0	0	0	1	0	0	0	1	1	0	0	0	0	0	0	1	0	0	0	1	1	1	0	0	0	1	1	0	0	1	1		K01602	rbcS/cbbS (ribulose-bisphosphate carboxylase small chain)
15dZY3.bin.102	d__Bacteria;p__Myxococcota;c__UBA9042;o__PHBI01;f__;g__;s__	0	0	0	0	0	0	0	0	1	0	0	0	0	0	0	0	0	0	0	1	0	0	0	0	0	0	1	0	1	1	1	1		K00855	PRK/prkB (phosphoribulokinase)
15dZY3.bin.106	d__Bacteria;p__Pseudomonadota;c__Alphaproteobacteria;o__Rhizobiales;f__Pleomorphomonadaceae;g__Pleomorphomonas;s__	0	0	0	0	0	0	0	1	1	1	0	0	0	0	0	0	1	1	1	1	1	1	1	0	0	0	1	0	1	1	1	1		K03737	por/nifJ (pyruvate-ferredoxin/flavodoxin oxidoreductase)
15dZY3.bin.110	d__Bacteria;p__Pseudomonadota;c__Gammaproteobacteria;o__Pseudomonadales;f__Oleiphilaceae;g__Marinobacter;s__	0	0	0	0	0	0	0	0	1	1	0	0	0	0	0	0	1	0	0	0	1	1	1	0	0	0	0	0	0	0	1	0		K00174	oorA (2-oxoglutarate/2-oxoacid ferredoxin oxidoreductase subunit alpha)
15dZY3.bin.111	d__Bacteria;p__Pseudomonadota;c__Gammaproteobacteria;o__Ectothiorhodospirales;f__Thioalkalivibrionaceae;g__Thioalkalivibrio;s__	1	1	1	0	0	0	0	0	1	1	0	0	0	0	0	0	0	0	0	0	1	1	1	0	0	0	1	0	1	1	1	1		K15231	aclB (ATP-citrate lyase beta-subunit)
15dZY3.bin.112	d__Bacteria;p__Pseudomonadota;c__Gammaproteobacteria;o__Halothiobacillales;f__Halothiobacillaceae;g__Guyparkeria;s__	1	1	1	0	0	0	0	0	1	1	0	0	0	0	0	0	0	0	0	0	1	1	1	0	0	0	0	0	0	0	1	1		K05299	fdh (formate dehydrogenase (NADP+) alpha subunit)
15dZY3.bin.113	d__Bacteria;p__Actinomycetota;c__Actinomycetia;o__Nitriliruptorales;f__Nitriliruptoraceae;g__T1Sed10-7;s__	0	0	0	1	1	0	0	0	1	0	0	0	0	0	0	0	0	0	0	1	0	0	0	0	0	0	1	1	0	0	1	1		K01938	fhs (formate--tetrahydrofolate ligase)
15dZY3.bin.114	d__Bacteria;p__Bacillota_G;c__Limnochordia;o__DTU087;f__JAAYGB01;g__;s__	0	0	0	1	1	0	0	1	1	0	1	0	0	0	0	0	0	0	0	0	1	1	1	0	0	0	1	0	1	1	1	1		K01491	folD (methylenetetrahydrofolate dehydrogenase (NADP+))
15dZY3.bin.115	d__Bacteria;p__Planctomycetota;c__Phycisphaerae;o__UBA1845;f__;g__;s__	0	0	0	1	1	0	0	1	1	0	0	0	0	0	0	0	0	0	0	0	1	1	1	0	0	0	1	0	1	1	1	1		K00297	metF (methylenetetrahydrofolate reductase (NADH))
15dZY3.bin.117	d__Bacteria;p__Planctomycetota;c__Planctomycetia;o__Pirellulales;f__Pirellulaceae;g__;s__	0	0	0	1	1	0	0	0	1	0	0	0	0	0	0	0	0	0	0	0	1	1	1	0	0	0	1	0	1	1	1	1		K00198	acsA (anaerobic carbon-monoxide dehydrogenase catalytic subunit)
15dZY3.bin.118	d__Bacteria;p__Bacillota;c__Bacilli;o__Haloplasmatales;f__Haloplasmataceae;g__;s__	0	0	0	1	1	0	0	1	1	0	0	0	0	0	0	0	0	0	0	0	1	1	1	0	0	0	1	0	1	1	1	1		K14138	acsB (acetyl-CoA synthase)
15dZY3.bin.126	d__Bacteria;p__Pseudomonadota;c__Alphaproteobacteria;o__Rhodobacterales;f__Rhodobacteraceae;g__Muriiphilus;s__Muriiphilus lacisalsi	1	1	1	0	0	0	0	1	1	1	0	0	0	0	0	0	1	1	1	1	1	1	1	0	0	0	1	1	0	0	1	1		K00197	acsC (acetyl-CoA decarbonylase/synthase, CODH/ACS complex subunit gamma)
15dZY3.bin.127	d__Bacteria;p__;c__;o__;f__;g__;s__	0	0	0	0	1	0	0	0	1	0	0	0	0	0	0	0	0	0	0	1	1	0	0	0	0	0	1	1	0	0	1	1		K00194	acsD (acetyl-CoA decarbonylase/synthase, CODH/ACS complex subunit gamma)
15dZY3.bin.14	d__Bacteria;p__Pseudomonadota;c__Alphaproteobacteria;o__Bin95;f__Bin95;g__JACKII01;s__	0	0	0	0	1	0	0	1	1	1	0	0	0	0	0	0	1	0	1	1	0	0	0	0	0	0	1	0	1	1	1	1		K15023	acsE (5-methyltetrahydrofolate corrinoid/iron sulfur protein methyltransferase)
15dZY3.bin.15	d__Bacteria;p__Pseudomonadota;c__Gammaproteobacteria;o__Xanthomonadales;f__Xanthomonadaceae;g__;s__	0	0	0	0	0	0	0	0	1	1	0	0	0	0	0	0	0	0	0	0	1	1	1	0	0	0	1	0	1	1	1	1		K14468	mcr (malonyl-CoA reductase)
15dZY3.bin.17	d__Bacteria;p__Pseudomonadota;c__Gammaproteobacteria;o__Burkholderiales;f__Burkholderiaceae_C;g__Verticiella;s__	0	0	0	0	0	0	0	0	1	1	0	0	0	0	0	0	0	0	0	0	1	1	1	0	0	0	0	0	0	0	1	1		K01908	Propionyl-CoA synthase
15dZY3.bin.24	d__Bacteria;p__Pseudomonadota;c__Alphaproteobacteria;o__Rhodobacterales;f__Rhodobacteraceae;g__JACIYW01;s__	1	0	0	0	0	0	0	1	1	1	0	0	0	0	0	0	1	1	1	1	1	1	1	0	0	0	1	1	1	1	1	1		K08691	mcl (malyl-CoA/(S)-citramalyl-CoA lyase)
15dZY3.bin.25	d__Bacteria;p__Pseudomonadota;c__Alphaproteobacteria;o__Rhodobacterales;f__Rhodobacteraceae;g__Roseovarius;s__	0	0	0	0	0	0	0	1	1	1	0	0	0	0	0	0	1	1	1	1	1	1	1	0	0	0	1	1	0	0	1	1		K01965	pccA (propionyl-CoA carboxylase alpha chain)
15dZY3.bin.26	d__Bacteria;p__Desulfobacterota;c__Desulfovibrionia;o__Desulfovibrionales;f__Desulfohalobiaceae;g__Desulfovermiculus;s__	0	0	0	1	1	0	0	1	1	1	1	1	1	1	1	0	1	0	0	0	0	0	0	0	0	0	1	0	1	1	1	1		K01966	pccB (propionyl-CoA carboxylase beta chain)
15dZY3.bin.29	d__Bacteria;p__Bacillota_A;c__Clostridia;o__UBA4821;f__UBA4821;g__;s__	0	0	0	0	1	0	0	1	1	1	0	0	0	0	0	0	0	0	0	0	0	0	0	0	0	0	1	0	1	1	1	1		K01961	accC (acetyl-CoA carboxylase, biotin carboxylase subunit)
15dZY3.bin.32	d__Bacteria;p__Sumerlaeota;c__Sumerlaeia;o__MVZB01;f__MVZB01;g__JAJFUE01;s__	0	0	0	1	1	0	0	1	1	1	0	0	0	0	0	0	0	0	0	0	1	1	1	0	0	0	1	0	1	1	1	1		K01962	accA (acetyl-CoA carboxylase carboxyl transferase subunit alpha)
15dZY3.bin.34	d__Bacteria;p__Deinococcota;c__Deinococci;o__Deinococcales;f__Trueperaceae;g__JAABTL01;s__JAABTL01 sp011389865	0	0	0	1	1	1	0	1	1	0	0	0	0	0	0	0	0	0	0	0	1	1	1	0	0	0	1	0	1	1	1	1		K01963	accB (acetyl-CoA carboxylase carboxyl transferase subunit beta)
15dZY3.bin.36	d__Bacteria;p__Planctomycetota;c__Phycisphaerae;o__SM23-33;f__;g__;s__	0	0	0	1	0	0	0	1	1	1	0	0	0	0	0	0	0	0	0	0	1	1	1	0	0	0	1	0	1	1	0	1		K01964	acetyl-CoA/propionyl-CoA carboxylase
15dZY3.bin.38	d__Bacteria;p__Pseudomonadota;c__Gammaproteobacteria;o__Pseudomonadales;f__Oleiphilaceae;g__Marinobacter;s__	0	0	1	1	0	0	0	0	1	1	0	0	0	0	0	0	1	0	0	0	1	1	1	0	0	0	0	0	0	0	1	1		K14534	abfD (4-hydroxybutyryl-CoA dehydratase)
15dZY3.bin.39	d__Bacteria;p__Bacteroidota;c__Bacteroidia;o__Bacteroidales;f__Prolixibacteraceae;g__Mariniphaga;s__	0	0	0	1	1	0	0	0	1	1	0	0	0	0	0	0	0	0	0	1	1	0	0	0	0	0	1	1	0	0	1	1		K14468	mcr (malonyl-CoA reductase)
15dZY3.bin.4	d__Bacteria;p__Pseudomonadota;c__Gammaproteobacteria;o__Thiohalomonadales;f__Thiohalomonadaceae;g__;s__	1	1	1	1	1	0	0	0	1	1	0	0	0	0	0	0	0	0	0	0	1	1	1	0	0	0	1	0	1	1	1	1		K00605	gcvT (glycine cleavage system T protein (aminomethyltransferase))
15dZY3.bin.41	d__Bacteria;p__Bacillota_A;c__Clostridia;o__Lutisporales;f__Lutisporaceae;g__Lutispora;s__	0	0	0	1	1	0	0	1	1	1	1	0	0	0	0	0	0	0	0	0	0	0	0	0	0	0	1	0	1	1	1	1		K00281	gcvP (glycine cleavage system P protein (glycine dehydrogenase))
15dZY3.bin.44	d__Bacteria;p__Bacteroidota;c__Bacteroidia;o__Bacteroidales;f__Prolixibacteraceae;g__Mariniphaga;s__	0	0	0	1	1	0	0	0	1	1	0	0	0	0	0	0	0	0	0	1	1	0	0	0	0	0	1	1	0	0	1	1		K00282	gcvPA (glycine cleavage system P protein (glycine dehydrogenase) subunit 1)
15dZY3.bin.48	d__Bacteria;p__Bacillota_E;c__Symbiobacteriia;o__Symbiobacteriales;f__Symbiobacteriaceae;g__;s__	1	0	0	1	1	0	0	1	1	0	0	0	0	0	0	0	0	0	0	0	1	0	0	0	0	0	1	0	1	1	1	1		K00283	gcvPB (glycine cleavage system P protein (glycine dehydrogenase) subunit 2)
15dZY3.bin.51	d__Bacteria;p__Myxococcota;c__Myxococcia;o__Myxococcales;f__Vulgatibacteraceae;g__Vulgatibacter;s__	0	0	0	0	1	0	0	0	1	1	0	0	0	0	0	0	0	0	0	1	1	1	1	0	0	0	1	0	1	1	1	1		K00382	pdhD (dihydrolipoyl dehydrogenase)
15dZY3.bin.56	d__Bacteria;p__Pseudomonadota;c__Alphaproteobacteria;o__Rhizobiales;f__Hyphomicrobiaceae;g__ZC4RG25;s__	0	0	0	0	1	0	0	1	1	1	0	0	0	0	0	0	1	1	1	1	1	1	1	0	1	0	1	0	1	1	1	1		K02437	gcvH (glycine cleavage system H protein)
15dZY3.bin.6	d__Bacteria;p__Chloroflexota;c__Anaerolineae;o__B4-G1;f__B4-G1;g__SKLM01;s__	0	0	0	0	1	0	0	0	1	1	1	1	1	0	1	0	0	0	0	1	1	0	0	0	0	0	0	0	1	1	1	1
15dZY3.bin.65	d__Bacteria;p__Planctomycetota;c__Phycisphaerae;o__SM23-33;f__SM23-33;g__;s__	0	0	0	1	0	0	0	0	1	0	0	0	0	0	0	0	0	0	0	0	1	1	1	0	0	0	0	0	0	0	1	0
15dZY3.bin.67	d__Bacteria;p__Desulfobacterota;c__Desulfobacteria;o__Desulfobacterales;f__Desulfobacteraceae;g__Desulfotignum;s__Desulfotignum sp011389835	0	0	0	1	1	0	0	1	1	1	1	1	1	1	1	0	1	0	1	1	0	0	0	0	0	0	1	0	1	1	1	1
15dZY3.bin.68	d__Bacteria;p__Bacteroidota;c__Bacteroidia;o__Bacteroidales;f__UBA7960;g__UBA7960;s__	0	0	0	1	1	0	0	1	0	1	0	0	0	0	0	0	0	0	0	1	1	0	0	0	0	0	1	1	0	0	1	1
15dZY3.bin.69	d__Bacteria;p__Pseudomonadota;c__Gammaproteobacteria;o__Thiohalomonadales;f__Thiohalomonadaceae;g__JALOAT01;s__	1	1	1	1	0	0	0	0	1	1	0	0	0	0	0	0	0	0	0	0	1	1	1	0	0	0	1	0	1	1	1	1
15dZY3.bin.70	d__Bacteria;p__Desulfobacterota_F;c__Desulfuromonadia;o__Desulfuromonadales;f__Geopsychrobacteraceae;g__Pelovirga;s__	0	0	0	1	1	0	1	0	1	1	0	0	0	0	0	0	0	0	0	0	1	0	1	0	0	0	1	0	1	1	1	1
15dZY3.bin.72	d__Bacteria;p__Pseudomonadota;c__Gammaproteobacteria;o__Pseudomonadales;f__HTCC2089;g__UBA7803;s__	0	0	0	0	1	0	0	0	1	1	0	0	0	0	0	0	1	0	1	1	1	0	0	0	0	0	1	0	1	1	1	1
15dZY3.bin.73	d__Bacteria;p__Bacteroidota;c__Bacteroidia;o__Bacteroidales;f__Prolixibacteraceae;g__Mariniphaga;s__	0	0	0	1	1	0	0	0	1	1	0	0	0	0	0	0	0	0	0	1	1	0	0	0	0	0	1	1	0	0	1	1
15dZY3.bin.74	d__Bacteria;p__Desulfobacterota;c__DSM-4660;o__Desulfatiglandales;f__JAIPEI01;g__JAIPEI01;s__	0	0	0	1	1	0	1	1	1	1	1	1	1	1	1	0	0	0	0	1	1	0	0	0	1	0	1	0	1	1	1	1
15dZY3.bin.75	d__Bacteria;p__Pseudomonadota;c__Alphaproteobacteria;o__Rhizobiales;f__Beijerinckiaceae;g__Saliniramus;s__	0	0	0	0	1	0	0	0	1	1	0	0	0	0	0	0	1	1	1	1	1	1	1	0	0	0	1	0	1	1	1	1
15dZY3.bin.76	d__Bacteria;p__Bacillota;c__Bacilli;o__Paenibacillales;f__;g__;s__	0	0	0	0	1	0	0	0	1	0	0	0	0	0	0	0	0	0	0	0	1	1	1	0	0	0	1	0	1	1	1	1
15dZY3.bin.78	d__Bacteria;p__Bacillota_G;c__Limnochordia;o__DTU080;f__RSA5;g__;s__	0	0	0	0	1	0	0	1	1	1	0	0	0	0	0	0	0	0	0	0	1	1	1	0	0	0	1	0	1	1	1	1
15dZY3.bin.80	d__Bacteria;p__Bacillota_H;c__UBA994;o__UBA5500;f__UBA5500;g__;s__	0	0	0	1	1	0	0	0	1	0	1	0	0	0	0	0	0	0	0	0	0	0	0	0	0	0	1	0	1	1	1	1
15dZY3.bin.84	d__Bacteria;p__Pseudomonadota;c__Gammaproteobacteria;o__Ectothiorhodospirales;f__Thioalkalivibrionaceae;g__Thioalkalivibrio_B;s__Thioalkalivibrio_B sp011389655	1	1	1	0	0	0	0	0	1	1	0	0	0	0	0	0	0	0	0	0	1	1	1	0	0	0	0	0	1	1	1	1
15dZY3.bin.88	d__Bacteria;p__Bacillota_A;c__Clostridia;o__Caldicoprobacterales;f__UBA3941;g__JAAYSJ01;s__	0	0	0	1	1	0	0	1	0	0	1	0	0	0	0	0	0	0	0	0	0	0	0	0	0	0	1	0	1	1	1	0
15dZY3.bin.9	d__Bacteria;p__Pseudomonadota;c__Gammaproteobacteria;o__Pseudomonadales;f__Halomonadaceae;g__Halomonas;s__Halomonas campaniensis	0	0	1	0	0	0	0	1	1	1	0	0	0	0	0	0	1	0	0	0	1	1	1	0	0	0	1	1	0	0	1	1
15dZY3.bin.90	d__Bacteria;p__Bacillota;c__Bacilli;o__JACDOE01;f__JACDOE01;g__;s__	0	0	0	0	1	0	0	0	1	0	0	0	0	0	0	0	1	0	0	1	1	1	1	0	0	0	1	0	1	1	1	1
15dZY3.bin.98	d__Bacteria;p__Verrucomicrobiota;c__Verrucomicrobiae;o__Verrucomicrobiales;f__Akkermansiaceae;g__Luteolibacter;s__	0	0	1	1	1	0	0	0	1	1	0	0	0	0	0	0	0	0	0	1	1	1	1	0	0	0	1	1	0	0	1	1
15dZY3.bin.99	d__Bacteria;p__Pseudomonadota;c__Alphaproteobacteria;o__Rhodospirillales;f__Rhodospirillaceae;g__BRH-c57;s__	1	1	1	0	1	0	0	0	1	1	0	0	0	0	0	0	1	1	1	1	1	1	1	0	1	0	1	0	1	1	1	1
20BLK6-1.bin.101	d__Bacteria;p__Desulfobacterota_F;c__Desulfuromonadia;o__Desulfuromonadales;f__Geopsychrobacteraceae;g__Pelovirga;s__	0	0	0	1	1	0	1	0	1	1	0	0	0	0	0	0	0	0	0	0	1	1	1	0	0	0	1	0	1	1	1	1
20BLK6-1.bin.103	d__Bacteria;p__Actinomycetota;c__Actinomycetia;o__Nitriliruptorales;f__Nitriliruptoraceae;g__T1Sed10-7;s__	0	0	0	1	1	0	0	0	0	0	0	0	0	0	0	0	0	1	0	1	0	0	0	0	0	0	1	1	0	0	1	1
20BLK6-1.bin.104	d__Bacteria;p__Planctomycetota;c__Planctomycetia;o__Pirellulales;f__Pirellulaceae;g__;s__	0	0	0	1	1	0	0	0	1	1	0	0	0	0	0	0	0	0	0	0	1	1	1	0	0	0	1	0	1	1	1	1
20BLK6-1.bin.106	d__Bacteria;p__Spirochaetota;c__Spirochaetia;o__DSM-27196;f__PWMO01;g__JAAAOH01;s__	1	0	0	1	1	0	0	1	1	1	0	0	0	0	0	0	0	0	0	0	1	1	1	0	0	0	1	0	1	1	1	1
20BLK6-1.bin.11	d__Bacteria;p__Actinomycetota;c__Actinomycetia;o__Nitriliruptorales;f__Nitriliruptoraceae;g__CSSed11-175R1;s__	1	0	0	1	1	0	0	1	1	1	0	0	0	0	0	0	0	1	0	1	0	0	0	0	0	0	1	1	0	0	1	1
20BLK6-1.bin.115	d__Bacteria;p__Actinomycetota;c__Acidimicrobiia;o__Acidimicrobiales;f__Ilumatobacteraceae;g__Sva-07;s__	0	0	0	1	1	0	0	1	1	1	0	0	0	0	0	0	0	1	0	0	0	0	0	0	0	0	1	1	0	0	1	1
20BLK6-1.bin.116	d__Bacteria;p__Pseudomonadota;c__Alphaproteobacteria;o__Rhodobacterales;f__Rhodobacteraceae;g__;s__	0	0	0	0	0	0	0	1	1	1	0	0	0	0	0	0	1	1	1	1	1	1	1	0	0	0	1	1	0	0	1	1
20BLK6-1.bin.118	d__Bacteria;p__Bacteroidota;c__Rhodothermia;o__Balneolales;f__Natronogracilivirgulaceae;g__SKNL01;s__	1	0	0	1	1	0	0	0	1	1	0	0	0	0	0	0	0	0	0	0	0	1	1	0	0	0	1	1	0	0	1	0
20BLK6-1.bin.119	d__Bacteria;p__Armatimonadota;c__UBA5377;o__UBA5377;f__UBA5352;g__UBA5352;s__	0	0	0	0	1	0	0	1	1	0	1	0	0	0	0	0	0	0	0	0	1	0	1	0	0	0	1	0	1	1	1	1
20BLK6-1.bin.12	d__Bacteria;p__Pseudomonadota;c__Gammaproteobacteria;o__Ectothiorhodospirales;f__Thioalkalivibrionaceae;g__Thioalkalivibrio_B;s__	1	1	1	0	0	0	0	0	1	1	0	0	0	0	0	0	0	0	0	0	1	1	1	0	0	0	1	0	1	1	1	1
20BLK6-1.bin.129	d__Bacteria;p__Pseudomonadota;c__Alphaproteobacteria;o__Rhodobacterales;f__Rhodobacteraceae;g__Aquicoccus;s__Aquicoccus sp001314705	0	0	0	0	0	0	0	1	1	1	0	0	0	0	0	0	1	1	1	1	1	1	1	0	0	0	1	1	0	0	1	1
20BLK6-1.bin.134	d__Bacteria;p__Bacteroidota;c__Bacteroidia;o__Bacteroidales;f__UBA7960;g__PYGY01;s__	0	0	0	1	1	0	0	1	1	1	0	0	0	0	0	0	0	0	0	1	1	0	0	0	0	0	1	1	0	0	1	1
20BLK6-1.bin.136	d__Bacteria;p__Pseudomonadota;c__Gammaproteobacteria;o__Pseudomonadales;f__Oleiphilaceae;g__Marinobacter;s__	0	0	1	0	0	0	0	1	1	1	0	0	0	0	0	0	1	0	0	0	1	1	1	0	0	0	1	0	0	0	1	1
20BLK6-1.bin.146	d__Bacteria;p__Desulfobacterota;c__Desulfobulbia;o__Desulfobulbales;f__Desulfurivibrionaceae;g__Desulfobia;s__	0	0	0	1	0	0	0	1	1	0	1	1	1	0	1	0	0	0	0	0	0	0	1	0	0	0	1	0	1	1	0	1
20BLK6-1.bin.15	d__Bacteria;p__Bacteroidota;c__Rhodothermia;o__Balneolales;f__Balneolaceae;g__Rhodohalobacter;s__	1	0	0	1	1	0	0	1	1	1	0	0	0	0	0	0	0	0	0	1	1	1	1	0	0	0	1	1	0	0	1	1
20BLK6-1.bin.151	d__Bacteria;p__Bacteroidota;c__Bacteroidia;o__Bacteroidales;f__VadinHA17;g__UBA9300;s__	0	0	0	1	1	0	1	1	1	0	0	0	0	0	0	0	0	0	0	0	1	0	0	0	0	0	1	1	0	0	1	1
20BLK6-1.bin.152	d__Bacteria;p__Pseudomonadota;c__Gammaproteobacteria;o__Halothiobacillales;f__Halothiobacillaceae;g__Guyparkeria;s__	1	1	1	0	0	0	0	0	1	1	0	0	0	0	0	0	1	0	0	0	1	1	1	0	0	0	0	0	0	0	1	1
20BLK6-1.bin.24	d__Bacteria;p__Spirochaetota;c__Spirochaetia;o__DSM-16054;f__Sediminispirochaetaceae;g__DSBN01;s__	0	0	0	1	1	0	0	1	0	0	0	0	0	0	0	0	0	0	0	0	1	1	1	0	0	0	1	0	1	1	1	1
20BLK6-1.bin.28	d__Bacteria;p__Myxococcota;c__Polyangia;o__HGW-17;f__HGW-17;g__;s__	0	0	0	0	1	1	0	0	1	1	0	0	0	0	0	0	0	0	0	0	0	0	0	0	0	0	1	0	1	1	1	1
20BLK6-1.bin.33	d__Bacteria;p__Bacteroidota;c__Bacteroidia;o__Bacteroidales;f__JAGXLC01;g__;s__	0	0	0	1	1	0	1	1	1	1	0	0	0	0	0	0	0	0	0	0	1	1	1	0	0	0	0	1	0	0	1	1
20BLK6-1.bin.41	d__Bacteria;p__Actinomycetota;c__Acidimicrobiia;o__Acidimicrobiales;f__Ilumatobacteraceae;g__Sva-07;s__	0	0	0	1	1	0	0	1	1	1	0	0	0	0	0	0	0	1	0	0	0	0	0	0	0	0	1	1	0	0	1	1
20BLK6-1.bin.42	d__Bacteria;p__Spirochaetota;c__Spirochaetia;o__DSM-27196;f__PWMO01;g__JAAAOH01;s__	0	0	0	1	1	0	0	1	1	1	0	0	0	0	0	0	0	0	0	0	1	1	1	0	0	0	1	0	1	1	1	1
20BLK6-1.bin.44	d__Bacteria;p__Pseudomonadota;c__Gammaproteobacteria;o__Ectothiorhodospirales;f__Thioalkalivibrionaceae;g__Thioalkalivibrio;s__	1	1	1	0	0	0	0	1	1	1	0	0	0	0	0	0	0	0	0	0	1	1	1	0	0	0	1	0	1	1	1	1
20BLK6-1.bin.49	d__Bacteria;p__Pseudomonadota;c__Gammaproteobacteria;o__Pseudomonadales;f__Halomonadaceae;g__Halomonas;s__Halomonas sp007625055	0	0	1	0	0	0	0	0	0	1	0	0	0	0	0	0	1	0	0	0	1	1	1	0	0	0	1	1	0	0	1	1
20BLK6-1.bin.51	d__Bacteria;p__Pseudomonadota;c__Gammaproteobacteria;o__Ectothiorhodospirales;f__Thioalkalivibrionaceae;g__Thioalkalivibrio_B;s__Thioalkalivibrio_B sp011389655	1	1	1	0	0	0	0	0	1	1	0	0	0	0	0	0	0	0	0	0	1	1	1	0	0	0	1	0	1	1	1	1
20BLK6-1.bin.55	d__Bacteria;p__Bacteroidota;c__Rhodothermia;o__Balneolales;f__Balneolaceae;g__SW132;s__	1	0	0	0	0	0	0	0	1	1	0	0	0	0	0	0	0	0	0	1	1	1	1	0	0	0	1	1	0	0	1	1
20BLK6-1.bin.57	d__Bacteria;p__Desulfobacterota;c__Desulfovibrionia;o__Desulfovibrionales;f__Desulfohalobiaceae;g__Desulfovermiculus;s__	0	0	0	1	1	0	1	1	1	1	1	1	1	1	1	0	1	0	0	0	0	0	0	0	0	0	1	0	1	1	1	1
20BLK6-1.bin.58	d__Bacteria;p__Chloroflexota;c__Anaerolineae;o__B4-G1;f__B4-G1;g__SKLM01;s__	0	0	0	0	1	0	0	0	1	1	1	1	1	0	1	0	0	0	0	1	1	0	0	0	0	0	0	0	1	1	1	1
20BLK6-1.bin.59	d__Bacteria;p__Desulfobacterota;c__Desulfobacteria;o__Desulfobacterales;f__Desulfobacteraceae;g__Desulfotignum;s__Desulfotignum sp011389835	0	0	0	1	1	0	0	1	1	1	1	1	1	1	1	0	1	0	1	1	0	0	0	0	0	0	1	0	1	1	1	1
20BLK6-1.bin.60	d__Bacteria;p__Pseudomonadota;c__Alphaproteobacteria;o__Rhodobacterales;f__Rhodobacteraceae;g__Lentibacter;s__	0	0	0	0	0	0	0	0	0	1	0	0	0	0	0	0	1	1	1	1	1	1	1	0	0	0	1	1	0	0	1	1
20BLK6-1.bin.63	d__Bacteria;p__Bacteroidota;c__Bacteroidia;o__Bacteroidales;f__UBA12077;g__UBA12077;s__	0	0	0	1	1	0	1	1	1	0	0	0	0	0	0	0	0	0	0	0	1	1	1	0	0	0	1	0	0	0	1	1
20BLK6-1.bin.65	d__Bacteria;p__Acidobacteriota;c__Aminicenantia;o__Aminicenantales;f__Aminicenantaceae;g__WJMT01;s__	0	0	0	1	1	0	0	1	1	0	0	0	0	0	0	0	0	0	0	1	1	1	1	0	1	0	1	0	1	1	1	1
20BLK6-1.bin.66	d__Bacteria;p__Bacteroidota;c__Bacteroidia;o__Bacteroidales;f__VadinHA17;g__UBA9300;s__	0	0	0	1	1	0	1	1	1	1	0	0	0	0	0	0	0	0	0	0	1	0	0	0	0	0	1	1	0	0	1	1
20BLK6-1.bin.67	d__Bacteria;p__Fermentibacterota;c__Fermentibacteria;o__Fermentibacterales;f__Fermentibacteraceae;g__;s__	0	0	0	1	1	0	0	0	1	0	0	0	0	0	0	0	0	0	0	1	1	0	0	0	0	0	0	0	1	1	1	1
20BLK6-1.bin.72	d__Bacteria;p__Pseudomonadota;c__Alphaproteobacteria;o__Rhodobacterales;f__Rhodobacteraceae;g__Roseovarius;s__	0	0	0	0	0	0	0	1	1	1	0	0	0	0	0	0	1	1	1	1	1	1	1	0	0	0	1	1	0	0	1	1
20BLK6-1.bin.76	d__Bacteria;p__Chloroflexota;c__Anaerolineae;o__Anaerolineales;f__UBA11858;g__B10-G9;s__	0	0	0	1	1	0	0	0	1	1	1	1	1	0	1	0	0	0	0	1	1	0	0	0	1	0	0	0	1	1	1	1
20BLK6-1.bin.79	d__Bacteria;p__Desulfobacterota;c__Desulfobacteria;o__Desulfobacterales;f__Desulfobacteraceae;g__JAIPEK01;s__	0	0	0	1	1	0	1	0	0	1	1	1	1	0	1	0	1	0	0	0	0	0	0	0	0	0	1	0	1	1	1	1
20BLK6-1.bin.83	d__Bacteria;p__Desulfobacterota;c__DSM-4660;o__Desulfatiglandales;f__Desulfatiglandaceae;g__JAIPDZ01;s__	0	0	0	1	1	0	1	1	1	1	1	1	1	1	1	0	0	0	0	1	1	0	0	0	1	0	1	0	1	1	1	1
20BLK6-1.bin.84	d__Bacteria;p__Desulfobacterota;c__Desulfobacteria;o__Desulfobacterales;f__Desulfosalsimonadaceae;g__Desulfosalsimonas;s__	0	0	0	1	1	0	1	1	1	1	1	1	1	1	1	0	1	0	1	1	0	0	0	0	1	0	0	0	0	0	1	0
20BLK6-1.bin.88	d__Bacteria;p__Chloroflexota;c__Anaerolineae;o__UBA1429;f__UBA1429;g__;s__	0	0	0	0	1	0	0	0	0	0	0	0	0	0	0	0	0	0	0	1	0	0	0	0	0	0	1	0	1	1	1	1
20BLK6-1.bin.90	d__Bacteria;p__Pseudomonadota;c__Gammaproteobacteria;o__Xanthomonadales;f__Wenzhouxiangellaceae;g__GCA-2722315;s__	0	0	0	0	1	0	0	0	1	1	0	0	0	0	0	0	1	0	0	0	1	1	1	0	0	0	1	1	0	0	1	1
20BLK6-1.bin.93	d__Bacteria;p__Desulfobacterota;c__DSM-4660;o__Desulfatiglandales;f__JAIPEI01;g__JAIPEI01;s__	0	0	0	1	1	0	1	1	1	1	1	1	1	1	1	0	0	0	0	1	1	0	0	0	1	0	1	0	1	1	1	1
20BLK6-1.bin.99	d__Bacteria;p__Bacteroidota;c__Bacteroidia;o__Bacteroidales;f__Tenuifilaceae;g__Perlabentimonas;s__	0	0	0	1	1	0	0	1	1	1	0	0	0	0	0	0	0	0	0	0	0	1	1	0	0	0	0	1	0	0	0	1
21BLK6-1.bin.105	d__Bacteria;p__Desulfobacterota;c__Desulfobacteria;o__Desulfobacterales;f__Desulfobacteraceae;g__Desulfotignum;s__Desulfotignum sp011389835	0	0	0	1	1	0	0	1	1	1	1	1	1	1	1	0	1	0	1	1	0	0	0	0	0	0	1	0	1	1	1	1
21BLK6-1.bin.108	d__Bacteria;p__Spirochaetota;c__Spirochaetia;o__DSM-27196;f__PWMO01;g__JAAAOH01;s__	1	0	0	1	1	0	0	1	1	1	0	0	0	0	0	0	0	0	0	0	1	1	1	0	0	0	1	0	1	1	1	1
21BLK6-1.bin.109	d__Bacteria;p__Pseudomonadota;c__Gammaproteobacteria;o__Halothiobacillales;f__Halothiobacillaceae;g__Guyparkeria;s__	0	0	1	0	0	0	0	0	1	0	0	0	0	0	0	0	0	0	0	0	1	1	0	0	0	0	0	0	0	0	1	0
21BLK6-1.bin.114	d__Bacteria;p__Actinomycetota;c__Acidimicrobiia;o__Acidimicrobiales;f__Ilumatobacteraceae;g__Sva-07;s__	0	0	0	1	1	0	0	1	1	1	0	0	0	0	0	0	0	1	0	0	0	0	0	0	0	0	1	1	0	0	1	1
21BLK6-1.bin.116	d__Bacteria;p__Pseudomonadota;c__Gammaproteobacteria;o__Xanthomonadales;f__Wenzhouxiangellaceae;g__Wenzhouxiangella;s__	1	0	0	1	0	0	0	0	0	1	0	0	0	0	0	0	1	0	0	0	1	1	1	0	0	0	1	1	0	0	1	1
21BLK6-1.bin.12	d__Bacteria;p__Actinomycetota;c__Actinomycetia;o__Nitriliruptorales;f__Nitriliruptoraceae;g__CSSed11-175R1;s__	1	0	0	1	1	0	0	1	1	1	0	0	0	0	0	0	0	1	0	1	0	0	0	0	0	0	1	1	0	0	1	1
21BLK6-1.bin.122	d__Bacteria;p__Pseudomonadota;c__Gammaproteobacteria;o__Xanthomonadales;f__Wenzhouxiangellaceae;g__GCA-2722315;s__	0	0	0	0	1	0	0	0	1	1	0	0	0	0	0	0	1	0	0	0	1	1	1	0	0	0	1	1	0	0	1	1
21BLK6-1.bin.124	d__Bacteria;p__Desulfobacterota;c__Desulfovibrionia;o__Desulfovibrionales;f__Desulfohalobiaceae;g__Desulfovermiculus;s__	0	0	0	1	1	0	1	1	1	1	1	1	1	1	1	0	1	0	0	0	0	0	0	0	0	0	1	0	1	1	1	1
21BLK6-1.bin.131	d__Bacteria;p__Pseudomonadota;c__Gammaproteobacteria;o__Pseudomonadales;f__Oleiphilaceae;g__Marinobacter;s__	0	0	1	0	0	0	0	1	1	1	0	0	0	0	0	0	1	0	0	0	1	1	1	0	0	0	1	0	0	0	1	1
21BLK6-1.bin.135	d__Bacteria;p__Bacteroidota;c__Bacteroidia;o__Chitinophagales;f__Saprospiraceae;g__;s__	0	0	0	0	0	0	0	0	0	1	0	0	0	0	0	0	0	0	0	1	1	1	1	0	0	0	1	1	0	0	1	1
21BLK6-1.bin.139	d__Bacteria;p__Pseudomonadota;c__Alphaproteobacteria;o__Rhodobacterales;f__Rhodobacteraceae;g__;s__	0	0	0	0	0	0	0	1	1	1	0	0	0	0	0	0	1	1	1	1	1	1	1	0	0	0	1	1	0	0	1	1
21BLK6-1.bin.140	d__Bacteria;p__Pseudomonadota;c__Gammaproteobacteria;o__Ectothiorhodospirales;f__Thioalkalivibrionaceae;g__Thioalkalivibrio;s__	1	1	1	0	0	0	0	0	1	1	0	0	0	0	0	0	0	0	0	0	1	1	1	0	0	0	1	0	1	1	1	1
21BLK6-1.bin.141	d__Bacteria;p__Bacteroidota;c__Bacteroidia;o__Cytophagales;f__Cyclobacteriaceae;g__Cyclobacterium;s__	0	0	0	0	1	0	0	0	1	1	0	0	0	0	0	0	0	0	0	0	1	1	1	0	0	0	1	0	0	0	1	1
21BLK6-1.bin.142	d__Bacteria;p__Pseudomonadota;c__Gammaproteobacteria;o__Ectothiorhodospirales;f__Thioalkalivibrionaceae;g__Thioalkalivibrio_B;s__	1	1	1	0	0	0	0	0	1	1	0	0	0	0	0	0	0	0	0	0	1	1	1	0	0	0	1	0	1	1	1	1
21BLK6-1.bin.145	d__Bacteria;p__Pseudomonadota;c__Gammaproteobacteria;o__Pseudomonadales;f__Pseudohongiellaceae;g__PWQG01;s__	0	0	0	0	0	0	0	0	1	1	0	0	0	0	0	0	1	0	0	0	1	1	1	0	0	0	1	1	0	0	0	1
21BLK6-1.bin.15	d__Bacteria;p__Armatimonadota;c__UBA5377;o__UBA5377;f__UBA5352;g__UBA5352;s__	0	0	0	0	1	0	0	1	0	0	1	0	0	0	0	0	0	0	0	0	1	0	1	0	0	0	0	0	1	1	1	1
21BLK6-1.bin.151	d__Bacteria;p__Desulfobacterota;c__Desulfobacteria;o__Desulfobacterales;f__Desulfobacteraceae;g__Desulfobacter;s__	0	0	0	1	1	0	1	1	1	1	0	0	0	0	0	0	0	0	0	0	0	0	0	0	0	0	1	0	1	1	1	1
21BLK6-1.bin.17	d__Bacteria;p__Actinomycetota;c__Actinomycetia;o__Nitriliruptorales;f__Nitriliruptoraceae;g__T1Sed10-7;s__	0	0	0	1	1	0	0	0	1	0	0	0	0	0	0	0	0	1	0	1	1	0	0	0	0	0	0	1	0	0	1	1
21BLK6-1.bin.38	d__Bacteria;p__Bacteroidota;c__Bacteroidia;o__Bacteroidales;f__VadinHA17;g__UBA9300;s__	0	0	0	1	1	0	0	0	1	0	0	0	0	0	0	0	0	0	0	0	1	0	0	0	0	0	1	1	0	0	1	1
21BLK6-1.bin.4	d__Bacteria;p__Pseudomonadota;c__Alphaproteobacteria;o__Rhodobacterales;f__Rhodobacteraceae;g__Rhodosalinus;s__	0	0	0	0	0	0	0	1	1	1	0	0	0	0	0	0	1	1	1	1	1	1	1	0	0	0	1	1	0	0	1	1
21BLK6-1.bin.52	d__Bacteria;p__Pseudomonadota;c__Alphaproteobacteria;o__Rhodobacterales;f__Rhodobacteraceae;g__Roseovarius;s__	0	0	0	0	0	0	0	1	1	1	0	0	0	0	0	0	1	1	1	1	1	1	1	0	0	0	1	1	0	0	1	1
21BLK6-1.bin.54	d__Bacteria;p__Desulfobacterota;c__Desulfobacteria;o__Desulfobacterales;f__Desulfosalsimonadaceae;g__Desulfosalsimonas;s__	0	0	0	0	1	0	1	1	1	1	1	1	1	1	1	0	1	0	1	1	0	0	0	0	1	0	0	0	0	0	1	0
21BLK6-1.bin.60	d__Bacteria;p__Chloroflexota;c__Anaerolineae;o__UBA1429;f__UBA1429;g__;s__	0	0	0	0	1	0	0	0	0	0	0	0	0	0	0	0	0	0	0	1	0	0	0	0	0	0	1	0	1	1	1	1
21BLK6-1.bin.66	d__Bacteria;p__Pseudomonadota;c__Gammaproteobacteria;o__Ectothiorhodospirales;f__Thioalkalivibrionaceae;g__Thioalkalivibrio_B;s__Thioalkalivibrio_B sp011389655	1	1	1	0	0	0	0	0	1	1	0	0	0	0	0	0	0	0	0	0	1	1	1	0	0	0	0	0	1	1	1	1
21BLK6-1.bin.68	d__Bacteria;p__Bacteroidota;c__Bacteroidia;o__Bacteroidales;f__UBA7960;g__PYGY01;s__	0	0	0	1	1	0	0	1	1	1	0	0	0	0	0	0	0	0	0	1	1	0	0	0	0	0	1	1	0	0	1	1
21BLK6-1.bin.69	d__Bacteria;p__Planctomycetota;c__Planctomycetia;o__Pirellulales;f__Pirellulaceae;g__;s__	0	0	0	1	1	0	0	0	1	1	0	0	0	0	0	0	0	0	0	0	1	1	1	0	0	0	1	0	1	1	1	1
21BLK6-1.bin.71	d__Bacteria;p__Pseudomonadota;c__Alphaproteobacteria;o__Rhodobacterales;f__Rhodobacteraceae;g__Nioella;s__Nioella sp003428585	0	0	0	0	0	0	0	1	1	1	0	0	0	0	0	0	1	1	1	1	1	1	1	0	0	0	1	1	0	0	1	1
21BLK6-1.bin.73	d__Bacteria;p__Pseudomonadota;c__Alphaproteobacteria;o__Rhodobacterales;f__Rhodobacteraceae;g__Roseovarius;s__	0	0	0	0	0	0	0	1	1	1	0	0	0	0	0	0	1	1	1	1	1	1	1	0	0	0	1	1	0	0	1	1
21BLK6-1.bin.74	d__Bacteria;p__Pseudomonadota;c__Alphaproteobacteria;o__Rhodobacterales;f__Rhodobacteraceae;g__Aquicoccus;s__Aquicoccus sp001314705	0	0	0	0	0	0	0	1	1	1	0	0	0	0	0	0	1	1	1	1	1	1	1	0	0	0	1	1	0	0	1	1
21BLK6-1.bin.76	d__Bacteria;p__Desulfobacterota;c__Desulfovibrionia;o__Desulfovibrionales;f__Desulfomicrobiaceae;g__;s__	0	0	0	1	1	0	1	1	1	1	0	0	0	0	0	0	0	0	0	0	0	0	1	0	0	0	1	0	1	1	1	1
21BLK6-1.bin.80	d__Bacteria;p__Actinomycetota;c__Actinomycetia;o__Nitriliruptorales;f__Nitriliruptoraceae;g__T1Sed10-7;s__	0	0	0	1	1	0	0	0	1	0	0	0	0	0	0	0	0	1	0	1	0	0	0	0	0	0	1	0	0	0	1	1
21BLK6-1.bin.85	d__Bacteria;p__Pseudomonadota;c__Gammaproteobacteria;o__Nitrococcales;f__Halorhodospiraceae;g__Halorhodospira;s__Halorhodospira neutriphila	1	1	1	1	0	0	0	0	1	1	0	0	0	0	0	0	1	0	0	0	1	1	1	0	0	0	1	0	1	1	1	1
21BLK6-1.bin.86	d__Bacteria;p__Pseudomonadota;c__Alphaproteobacteria;o__Rhodobacterales;f__Rhodobacteraceae;g__Roseovarius;s__	0	0	0	0	0	0	0	1	1	1	0	0	0	0	0	0	1	1	1	1	1	1	1	0	0	0	1	0	0	0	1	0
21BLK6-1.bin.87	d__Bacteria;p__Pseudomonadota;c__Gammaproteobacteria;o__Pseudomonadales;f__Halieaceae;g__Chromatocurvus;s__	0	0	0	0	0	0	0	0	1	0	0	0	0	0	0	1	1	0	0	0	1	1	0	0	0	1	1	1	0	0	1	1
21BLK6-1.bin.89	d__Bacteria;p__Verrucomicrobiota;c__Verrucomicrobiae;o__Opitutales;f__Verruco-01;g__Oceanipulchritudo;s__	0	0	0	1	1	0	0	1	1	1	0	0	0	0	0	0	0	0	0	1	1	1	1	0	0	0	1	1	0	0	1	1
21BLK6-1.bin.9	d__Bacteria;p__Pseudomonadota;c__Alphaproteobacteria;o__Rhodobacterales;f__Rhodobacteraceae;g__Marivita;s__	0	0	0	0	0	0	0	1	1	1	0	0	0	0	0	0	1	1	1	1	1	1	1	0	0	0	1	1	0	0	1	1
30dZY2.bin.101	d__Bacteria;p__Pseudomonadota;c__Alphaproteobacteria;o__Rhodospirillales;f__Magnetospirillaceae;g__;s__	1	0	1	1	1	0	0	0	1	1	0	0	0	0	0	0	1	1	1	1	1	1	1	0	0	0	1	0	1	1	1	1
30dZY2.bin.105	d__Bacteria;p__Pseudomonadota;c__Gammaproteobacteria;o__Thiohalomonadales;f__Thiohalomonadaceae;g__JALOAT01;s__	1	1	1	1	0	0	0	0	1	1	0	0	0	0	0	0	0	0	0	0	1	1	1	0	0	0	1	0	1	1	1	1
30dZY2.bin.108	d__Bacteria;p__Bacillota_A;c__Clostridia;o__UBA4821;f__UBA4821;g__;s__	0	0	0	0	1	0	0	1	1	1	0	0	0	0	0	0	0	0	0	0	0	0	0	0	0	0	1	0	1	1	1	1
30dZY2.bin.110	d__Bacteria;p__Bacillota_G;c__Limnochordia;o__DTU080;f__RSA5;g__;s__	0	0	0	0	1	0	0	1	1	1	0	0	0	0	0	0	0	0	0	0	1	0	1	0	0	0	1	0	1	1	1	1
30dZY2.bin.111	d__Bacteria;p__Acidobacteriota;c__Terriglobia;o__Bryobacterales;f__Bryobacteraceae;g__JAMCRM01;s__	0	0	0	1	1	0	0	0	1	0	0	0	0	0	0	0	0	0	0	1	1	1	1	0	0	0	1	0	1	1	1	1
30dZY2.bin.112	d__Bacteria;p__Bacteroidota;c__Bacteroidia;o__Bacteroidales;f__Prolixibacteraceae;g__Mariniphaga;s__	0	0	0	1	1	0	0	0	1	1	0	0	0	0	0	0	0	0	0	1	1	0	0	0	0	0	1	1	0	0	1	1
30dZY2.bin.113	d__Bacteria;p__Pseudomonadota;c__Gammaproteobacteria;o__Thiohalomonadales;f__Thiohalomonadaceae;g__;s__	1	1	1	1	1	0	0	0	1	1	0	0	0	0	0	0	0	0	0	0	1	1	1	0	0	0	1	0	1	1	1	1
30dZY2.bin.120	d__Bacteria;p__Chloroflexota;c__Anaerolineae;o__B4-G1;f__B4-G1;g__SKLM01;s__	0	0	0	0	1	0	0	0	1	1	1	1	1	0	1	0	0	0	0	1	1	0	0	0	0	0	0	0	1	1	1	1
30dZY2.bin.126	d__Bacteria;p__Bacteroidota;c__Bacteroidia;o__Bacteroidales;f__Prolixibacteraceae;g__Mariniphaga;s__	0	0	0	1	1	0	0	0	1	1	0	0	0	0	0	0	0	0	0	1	1	0	0	0	0	0	1	1	0	0	1	1
30dZY2.bin.128	d__Bacteria;p__Pseudomonadota;c__Gammaproteobacteria;o__Xanthomonadales;f__Wenzhouxiangellaceae;g__GCA-2722315;s__	0	0	0	0	1	0	0	0	1	1	0	0	0	0	0	0	1	0	0	0	1	1	1	0	0	0	1	1	0	0	1	1
30dZY2.bin.130	d__Bacteria;p__Pseudomonadota;c__Gammaproteobacteria;o__Ectothiorhodospirales;f__Thioalkalivibrionaceae;g__Thioalkalivibrio;s__	1	1	1	0	0	0	0	0	1	1	0	0	0	0	0	0	0	0	0	0	1	1	1	0	0	0	1	0	1	1	1	1
30dZY2.bin.131	d__Bacteria;p__Pseudomonadota;c__Gammaproteobacteria;o__Pseudomonadales;f__HTCC2089;g__UBA7803;s__	0	0	0	0	1	0	0	0	1	1	0	0	0	0	0	0	0	0	1	1	1	0	0	0	0	0	1	0	1	1	1	1
30dZY2.bin.133	d__Bacteria;p__Myxococcota;c__Myxococcia;o__Myxococcales;f__Vulgatibacteraceae;g__Vulgatibacter;s__	0	0	0	0	1	0	0	0	1	1	0	0	0	0	0	0	0	0	0	1	1	1	1	0	0	0	1	0	1	1	1	1
30dZY2.bin.140	d__Bacteria;p__Planctomycetota;c__J058;o__J058;f__J058;g__;s__	0	0	0	0	1	0	0	1	0	0	0	0	0	0	0	0	0	0	0	0	1	0	1	0	0	0	1	1	0	0	1	1
30dZY2.bin.15	d__Bacteria;p__Desulfobacterota;c__DSM-4660;o__Desulfatiglandales;f__JAIPEI01;g__JAIPEI01;s__	0	0	0	1	1	0	1	1	1	1	1	1	1	1	1	0	0	0	0	1	1	0	0	0	1	0	1	0	1	1	1	1
30dZY2.bin.16	d__Bacteria;p__Pseudomonadota;c__Gammaproteobacteria;o__Pseudomonadales;f__Oleiphilaceae;g__Marinobacter;s__	0	0	0	0	0	0	0	0	1	1	0	0	0	0	0	0	1	0	0	0	1	1	1	0	0	0	0	0	0	0	1	1
30dZY2.bin.2	d__Bacteria;p__Pseudomonadota;c__Gammaproteobacteria;o__Thiohalomonadales;f__Thiohalomonadaceae;g__;s__	1	1	1	1	0	0	0	0	1	1	0	0	0	0	0	0	0	0	0	0	1	1	1	0	0	0	1	0	1	1	1	1
30dZY2.bin.20	d__Bacteria;p__Pseudomonadota;c__Gammaproteobacteria;o__Thiohalomonadales;f__Thiohalomonadaceae;g__;s__	1	1	1	1	1	0	0	0	1	1	0	0	0	0	0	0	0	0	0	0	1	1	1	0	0	0	1	0	1	1	1	1
30dZY2.bin.23	d__Bacteria;p__Verrucomicrobiota;c__Lentisphaeria;o__JABSQK01;f__;g__;s__	0	0	0	1	1	0	0	1	1	1	0	0	0	0	0	0	0	0	0	0	1	0	1	0	0	0	1	0	1	1	1	1
30dZY2.bin.29	d__Bacteria;p__Pseudomonadota;c__Gammaproteobacteria;o__Burkholderiales;f__Burkholderiaceae_C;g__Verticiella;s__	0	0	0	0	0	0	0	0	1	1	0	0	0	0	0	0	0	0	0	0	1	1	1	0	0	0	0	0	0	0	1	1
30dZY2.bin.36	d__Bacteria;p__Planctomycetota;c__Phycisphaerae;o__Sedimentisphaerales;f__Anaerohalosphaeraceae;g__JACZKQ01;s__	0	0	0	0	1	0	0	1	1	1	0	0	0	0	0	0	0	0	0	0	1	1	1	0	0	0	1	0	0	0	1	0
30dZY2.bin.37	d__Bacteria;p__Pseudomonadota;c__Alphaproteobacteria;o__CACIAM-22H2;f__CACIAM-22H2;g__;s__	0	0	0	0	0	0	0	1	1	1	0	0	0	0	0	0	1	0	1	1	1	1	1	0	0	0	1	0	1	1	1	1
30dZY2.bin.40	d__Bacteria;p__Bacillota_A;c__Clostridia;o__Lutisporales;f__Lutisporaceae;g__BRH-c25;s__	0	0	0	1	1	0	0	1	1	1	1	0	0	0	0	0	0	0	0	0	0	0	0	0	0	0	1	0	1	1	1	1
30dZY2.bin.48	d__Bacteria;p__Pseudomonadota;c__Alphaproteobacteria;o__Acetobacterales;f__Acetobacteraceae;g__Falsiroseomonas;s__	0	0	0	0	0	0	0	1	1	1	0	0	0	0	0	0	1	0	0	0	1	1	1	0	0	0	1	1	1	1	1	1
30dZY2.bin.50	d__Bacteria;p__Desulfobacterota;c__Desulfovibrionia;o__Desulfovibrionales;f__Desulfohalobiaceae;g__Desulfovermiculus;s__	0	0	0	1	1	0	1	0	1	1	1	1	1	1	1	0	1	0	0	0	0	0	0	0	0	0	1	0	1	1	1	1
30dZY2.bin.57	d__Bacteria;p__Pseudomonadota;c__Gammaproteobacteria;o__Pseudomonadales;f__Oleiphilaceae;g__Marinobacter;s__	0	0	1	1	0	0	0	0	1	1	0	0	0	0	0	0	1	0	0	0	1	1	1	0	0	0	0	0	0	0	1	1
30dZY2.bin.58	d__Bacteria;p__Gemmatimonadota;c__Gemmatimonadetes;o__Longimicrobiales;f__UBA6960;g__;s__	0	0	0	0	1	0	0	1	1	0	0	0	0	0	0	0	0	0	0	1	1	1	1	0	0	0	1	1	0	0	1	1
30dZY2.bin.61	d__Bacteria;p__;c__;o__;f__;g__;s__	0	0	0	0	1	0	0	0	1	1	0	0	0	0	0	0	0	0	0	0	1	0	0	0	1	0	1	1	0	0	1	1
30dZY2.bin.62	d__Bacteria;p__Pseudomonadota;c__Gammaproteobacteria;o__Halothiobacillales;f__Halothiobacillaceae;g__Guyparkeria;s__	1	0	1	0	0	0	0	0	1	1	0	0	0	0	0	0	0	0	0	0	1	1	1	0	0	0	0	0	0	0	1	1
30dZY2.bin.63	d__Bacteria;p__Myxococcota;c__UBA9042;o__PHBI01;f__;g__;s__	0	0	0	0	0	0	0	0	1	0	0	0	0	0	0	0	0	0	0	1	0	0	0	0	0	0	1	0	1	1	1	1
30dZY2.bin.66	d__Bacteria;p__Pseudomonadota;c__Alphaproteobacteria;o__Rhizobiales;f__Hyphomicrobiaceae;g__ZC4RG25;s__	0	0	0	0	1	0	0	1	1	1	0	0	0	0	0	0	1	1	1	1	1	1	1	0	1	0	1	0	1	1	1	1
30dZY2.bin.68	d__Bacteria;p__Bacteroidota;c__Bacteroidia;o__Bacteroidales;f__UBA7960;g__UBA7960;s__	0	0	0	1	1	0	0	1	0	1	0	0	0	0	0	0	0	0	0	1	1	0	0	0	0	0	1	1	0	0	0	1
30dZY2.bin.7	d__Bacteria;p__Pseudomonadota;c__Gammaproteobacteria;o__Ectothiorhodospirales;f__Thioalkalivibrionaceae;g__Thioalkalivibrio_B;s__Thioalkalivibrio_B sp011389655	1	1	1	0	0	0	0	0	1	1	0	0	0	0	0	0	0	0	0	0	1	1	1	0	0	0	1	0	1	1	1	1
30dZY2.bin.71	d__Bacteria;p__Bacteroidota;c__Rhodothermia;o__Rhodothermales;f__;g__;s__	1	0	0	0	1	0	0	0	1	1	0	0	0	0	0	0	0	0	0	1	1	1	1	0	0	0	1	1	0	0	1	1
30dZY2.bin.76	d__Bacteria;p__Bdellovibrionota;c__Bdellovibrionia;o__Bdellovibrionales;f__UBA6776;g__JALHOQ01;s__	0	0	0	0	1	0	0	0	1	1	0	0	0	0	0	0	0	0	0	1	0	0	0	0	0	0	1	1	0	0	1	1
30dZY2.bin.78	d__Bacteria;p__Bacteroidota;c__Bacteroidia;o__Bacteroidales;f__UBA7960;g__SLSG01;s__	0	0	0	1	1	0	1	1	1	0	0	0	0	0	0	0	0	0	0	1	1	0	0	0	0	0	1	1	0	0	1	1
30dZY2.bin.79	d__Bacteria;p__Latescibacterota;c__Latescibacteria;o__Latescibacterales;f__Latescibacteraceae;g__;s__	0	0	0	1	1	0	0	1	0	1	0	0	0	0	0	0	0	0	0	0	0	1	1	0	0	0	0	0	0	0	1	1
30dZY2.bin.8	d__Bacteria;p__Bacillota_E;c__Symbiobacteriia;o__Symbiobacteriales;f__Symbiobacteriaceae;g__;s__	1	0	0	1	1	0	0	1	1	0	0	0	0	0	0	0	0	0	0	0	1	0	0	0	0	0	1	0	1	1	1	1
30dZY2.bin.80	d__Bacteria;p__Chloroflexota;c__Dehalococcoidia;o__UBA2979;f__UBA2979;g__W-Chloroflexi-9;s__	0	0	0	0	1	0	0	1	1	1	0	0	0	0	0	0	0	1	0	0	1	0	1	0	0	0	1	0	0	0	1	0
30dZY2.bin.84	d__Bacteria;p__Desulfobacterota;c__Desulfovibrionia;o__Desulfovibrionales;f__Desulfomicrobiaceae;g__Desulfomicrobium;s__	0	0	0	1	1	0	0	1	1	1	1	0	0	0	0	0	0	0	0	0	0	0	1	0	0	0	1	0	1	1	1	1
30dZY2.bin.88	d__Bacteria;p__Planctomycetota;c__Phycisphaerae;o__FEN-1346;f__;g__;s__	0	0	0	1	1	0	0	1	1	1	0	0	0	0	0	0	0	0	0	0	1	1	1	0	0	0	1	0	1	1	1	1
30dZY2.bin.9	d__Bacteria;p__Armatimonadota;c__SYMT01;o__SYMT01;f__SYMT01;g__;s__	0	0	0	0	1	0	0	1	1	1	0	0	0	0	0	0	0	0	0	0	1	1	1	0	0	0	1	0	1	1	1	1

## Sheet: Table S3
Table S3 Phenotypic, physiological, and biochemical characteristics of strains in the class Acidimicrobiia.
Family	Family Salinilacustristhrixaceae	Family Ilumatobacteraceae		Family Acidimicrobiaceae				Family Iamiaceae
Genus	Genus Salinilacustristhrix	Genus Desertimonas	Genus Ilumatobacter	Genus Acidiferrimicrobium	Genus Acidimicrobium	Genus Ferrimicrobium	Genus Ferrithrix	Genus Actinomarinicola	Genus Aquihabitans	Genus Iamia	Genus Rhabdothermincola
Strain	Salinilacustristhrix flava EGI L100123T	Desertimonas flava SYSU D60003T	Ilumatobacter fluminis DSM 18936T	Acidiferrimicrobium australe USS-CCA1T	Acidimicrobium ferrooxidans DSM 10331T	Ferrimicrobium acidiphilum DSM 19497T	Ferrithrix thermotolerans DSM 19514T	Actinomarinicola tropica SCSIO 58843T	Aquihabitans daechungensis CH22-21T	Iamia majanohamensis F12T	Rhabdothermincola sediminis SYSU G02662T	Rhabdothermincola salaria EGI L10124T
Habitat	Saline lake	Desert sand	Estuary sediment	Acidic metal-contaminated stream	Geothermal site	Mine site	Geothermal site	Sea sediment	Reservoir water	Sea cucumber	Hot spring	Saline lake
Phenotypic characterization
Cell motility	Non-motile	Non-motile	Non-motile	Motile	Motile	Motile	Non-motile	Non-motile	Non-motile	Non-motile	Non-motile	Non-motile
Cell shape	long rod-shaped	Coccobacilli	Rod	Short rod	Rod	Small rod	Long filament	Short rod	Ciliated short rod	Rod	Short rod	Short rod
Cell size	6-10×0.4-0.5	1.1×0.7	1.3-1.6×0.4-0.5	0.6-0.9×0.5-0.7	1-1.5×0.35-0.4	1-3×0.5	3-4×0.5	1.0-2.0×0.3-0.6	0.7-1.0×0.3-0.5	1.2-1.7×0.3-0.5	0.8-1.0×0.5-0.6	1.1×0.5
Color	Faint yellow	Yellow	Colorless	Orange		Orange		Creamy-white	Creamy-white	White	Pale yellow	yellow
Gram Staining	Gram-positive	Gram-positive	Gram-positive	Gram-positive	Gram-positive	Gram-negative	Gram-negative	Gram-positive	Gram-positive	Gram-positive	Gram-positive	Gram-positive
Cultivation coition
Isolated medium	1/2 Marine agar 2216	0.1 × Trypticase soy agar	Artificial seawater medium ("R")	Ferrous iron/tetrathionate/tryptone soya broth solid overlay plates	ferrous-iron containing medium	solid media designed to cultivate acidophilic prokaryotes	solid media designed to cultivate acidophilic prokaryotes	SN medium	R2A	SN medium	R2A	1/2 Marine agar 2216
Temperature range (optimum, ºC)	28–37 (37)	15–37 (28)	26–31	20-39 (30)	45-50 (48)	maximum 37 (35)	maximum 50 (43)	10-45 (35-37)	15-37 (30)	15-40 (28-30)	37-55 (45)	28–37 (37)
Growth pH (optimum)	6–10 (7–8)	6–7 (7)	7–11	1.7-4.5 (3)	2	minimum 1.4 (2)	minimum 1.6 (1.8)	6-9 (7)	7	6-9 (7)	7.0-8.0	6.0-10.0
NaCl range (optimum, w/v, % )	0-5 (0)	0-0.5 (0)	0-5					0-5	0-12.5	0-1	0-3	0-6
Chemotaxonomic characterization
The major fatty acids (>10 % of total fatty acids)	Summed Feature 8, iso-C16:0, anteiso-C14:0, a Summed Feature 3	C16 : 0, summed feature 3, a iso-C16 : 0	iso-C16 : 0, iso-C17 : 1ω9c, a iso-C17:0	i-C16:0, ai-C17:0		i-C16:0, i-C14:0	i-C16:0	C17:1ω8c a C17:0	C16 : 1ω5c, C16 : 0, C17 : 1ω8c a C18 : 1ω9c	C17 : 0, C17 : 1ω8c, C15 : 0 a C16 : 0	C16:0, C17:0, C18:0 a iso-C16:0	iso-C16:0 , C17:0 , C16:0
The major respiratory menaquinones (>10 %)	MK-9 (H8)	MK-9 (H8), MK-9 (H4) a MK-9 (H6)	MK-9 (H8)	MK-9 (H4), MK-9 (H6)		MK-8(H10)	MK-8(H10)	MK-9(H8)	MK-9(H6)	MK-9(H6)	MK-9 (H8)	MK-9 (H6)
The major polar lipids	DPG, PI, PIM, PE, PG, GL	DPG, GL, PL		DPG, PI, PGL, GL, GNL, PL, AL, L				DPG, PI, PC, a PIM	DPG, PI, a PIM		DPG, PI, a PIM	DPG, PI, PIM
The cell-wall sugars	galactose, mannose and rhamnose									rhamnose, mannose, arabinose, galactose a xylose		mannose
Peptidoglycan amino acids	meso-DAP	LL-DAP, Gly, Ala, Asp, Glu	LL-DAP, Gly, Ala, Hydroxy-Glu			meso-DAP	meso-DAP	dd-DAP		meso-DAP	meso-DAP	meso-DAP
Enzyme activity
Hydrolysis of Cellulose	-	-						-			-	-
Degradation of Starch	-	-						-			-	-
Degradation of Tween 20	-	+						-			-	-
Degradation of Tween 40	-	+						-			-	-
Degradation of Tween 60	-	+						-				+
Degradation of Tween 80	-	-						-			-	-
gelatin liquefaction a coagulation	-	-						-	+	+	-	-
Milk coagulation a peptonization	-	+						-			-	-
H2S production		-						-		-
Nitrate reduction	-	+						+	+	+	-	+
Catalase	-	-						+	+	+	+	+
Oxidase	+	+						+	+	+	+	+
Ferric iron reduction				+		+	+
Ferrous iron oxidation				+	+	+	+
Sulfur oxidation						-	-
Pyrite oxidation						+	+
Lysine decarboxylase								-		+
Tryptophan deaminase								-		-
Arginine dihydrolase								-	-	+	-	-
Ornithine decarboxylase								-		+
β-glucuronidase	-		-						-		+	+
N-acetyl-β-glucosaminidase	-		-						-		-	+
α-fucosidase			-						-
β-fucosidase	-										+
Cystine arylamidase	+	+	+						-		+	+
Leucine arylamidase	+	+	+						+		-	+
Valine arylamidase	+	+	+						+		-	+
α-chymotrypsin	+	+	+						-		+	+
Esterase (C4)	+	+	+						+		-	+
Esterase lipase (C8)	+	+	+						+		-	+
α-galactosidase	-	+	-						-		+	-
β-galactosidase	+	+						-	-	-	-	+
α-glucosidase	-	+	+						-		+	+
β-glucosidase	+	+	+						+		-	+
Lipase (C14)	+	+							+		-	+
α-mannosidase	-	+	-						-		+	+
β-Mannosidase												+
Acidic phosphatase	+	+	+						+		+	+
Alkaline phosphatase	+										+	+
Naphthol-AS-BI-phosphohydrolase	+	+	+						-		-	+
protease	-
Trypsin	+	+	+						-		+	+
Urease	-	+						-	-	-	-	-
Physiological function
Indole production	-							-	-	-	-	-
Glucose fermentation	-								-		-	-
The production of acetoin								+		+
The production of gelatinase								+		+		-
Heavy metal tolerance						200 mM of both ferrous a ferric iron, 150 mM copper, <50 mM zinc	100 mM ferric iron, 200 mM ferrous iron, copper, a zinc
Utilization of substrates
D-turanose	+											+
3-methylglucose	+											+
D-fructose-6-PO4	+											+
Glucuron-amide	+											+
α-keto-glutaric acid	+											+
Na-butyrate	+											+
Capric acid	-										-	-
Phenylacetic acid	-										-	-
Trisodium citrate	-										-	-
Malic acid	-										-	-
Adipic acid	-										-	-
Potassium gluconate	-										-
Salicin									-
Propionate									-
Phenylacetate									-
Malonate									+
Lactate									-
5-ketogluconate									-
2-ketogluconate									-
Itaconate									-
3-hydroxybutyrate									-
4-hydroxybenzoate									-
3-hydroxybenzoate									-
Glycogen									-
Gluconate									-
L-fucose	+								-			+
D-fucose	+
Caprate									-
Adipate									-
N-acetyl-glucosamine	-								-			-
Valerate									+
Acetate									+
Melibiose								-	-	-
Suberate								-	+
Amygdalin								-		-
Citrate								-	-
Fumarate		+
Glycerol		+		+		+	+
Sucrose		+		+				-	-	-
Tartrate		+
Xylitol		+
D-arabinose		-		+				-	-	-		-
L-arabinose	-	-							-			-
Cellobiose		-		+
D-galactose	+	-		+
Glucose	-	-		+				-	-	-		-
Myo-inositol		-						-	-	-
Maltose	-	-		+				-	+			-
D-mannitol	-	-		-					-			-
D-mannose	-	-						-	-	-		-
Raffinose		-
L-rhamnose	+	-						-	-	-		+
D-ribose		-						-	+
D-sorbitol		-						-	-	-
Succinate		-
L-sorbose		-
D-xylose		-		-
Fructose				+
Lactose	+			+
Methanol				-
Ethanol				-			+
Citric acid				-		+
Lactic acid				-
Butyric acid				-
Propionic acid				-
Acetic acid				-		-	-
Benzoate				-
Phenol				-
L-cystine		+
L-glutamic acid		+		-		+
L-histidine		+							-
L-lysine		+
L-phenylalanine		+
L-threonine		+
L-tryptophan	-	+
L-valine		+
L-alanine		-							-
L-arginine	-	-										-
Glycine		-		-
Hypoxanthine		-
L-methionine		-
L-proline		-							-
L-serine		-							-
L-tyrosine		-
Asparagine				-
Peptone				+
Tryptone				+
Tryptone soy broth				+
Yeast extract				+
minocycline												+
acetoacetic acid												+
acetic acid												+
Antibiotic sensitivity
Penicillin G								+	-
Erythromycin								+	+
Vancomycin	+							+
Chloramphenicol								+
Rifampin								+
Neomycin								+
Ciprofloxacin								+
Amoxicillin								+
Kanamycin								+	+
Cycloheximide									+
Imipenem									+
Streptomycin (10 μg mL-1)									-
Streptomycin (30 a 50 μg mL-1)									+
Notes: Blank cell, there is no determined during experiments or no recorded in references.

## Sheet: Table S4
Table S4 All genomes information in Fig. 1. Completeness and contamination were calculated using CheckM.
Class	Actinobacterial genomes	Accession number/IMG ID	Completeness	Contamination	Strain heterogeneity	Genome size (bp)	Scaffolds	Contigs	N50 (scaffolds)	N50 (contigs)	Mean scaffold length (bp)	Mean contig length (bp)	Longest scaffold (bp)	Longest contig (bp)	GC (%)	Coding density	Predicted genes
Ca. Geothermincolia	DG_2.bin.164	JACVIW000000000	85.81	0	0	2098683	284	303	8445	8081	7389	6925	31822	31822	47.27	84.98	2016
	Actinobacteria_bacterium_HGW-Actinobacteria-3	GCA_002843005.1	96.58	1.71	0	1770936	130	132	22621	22621	13622	13415	59898	59898	57.29	90.86	1671
	QZM4_2.bin.425	JACVIX000000000	97.44	0.85	0	3169079	225	228	19762	19651	14084	13898	63470	63470	51.02	79.61	2740
	QZM4_2.bin.157	JACVIY000000000	85.47	0	0	2387545	169	175	20836	20836	14127	13642	50882	50882	63.93	88.1	2243
	QZM4_3.bin.195	JACVIZ000000000	91.17	0.85	0	2479016	279	310	11382	10881	8885	7995	35551	35551	63.28	88.17	2440
	GMQP.bin.3	JACVJK000000000	69.37	1.03	50	2107753	116	121	27745	26904	18170	17417	100046	100046	58.81	82.26	1882
	Actinobacteria_bacterium_RBG_13_55_18	GCA_001768645.1	96.58	0	0	2599281	55	128	106912	43853	47259	20266	193879	117837	54.62	90.14	2503
	Actinobacteria_bacterium_RBG_19FT_COMBO_54_7	GCA_001767755.1	51.55	0	0	1499723	154	962	10626	2718	9738	1509	27210	10533	54.23	79.44	1772
	Actinobacteria_bacterium_RBG_16_55_12	GCA_001767605.1	93.61	0	0	2554379	63	456	62564	12989	40545	5554	194939	49680	54.56	87.4	2511
	JZ-2.bin.233	JACVJG000000000	83.18	3.85	16.67	3044921	554	598	6655	6433	5496	5091	36432	36432	62.52	80.34	2888
	DG_1_6.bin.137	JACVJD000000000	95.73	1.71	50	2995824	190	192	27178	27178	15767	15603	83222	83222	63.69	83.76	2673
	DG_1_5.bin.44	JACVJE000000000	91.83	0.85	0	2911871	355	367	10478	10179	8202	7933	47734	47734	63.77	84.11	2743
	QZM4_1.bin.364	JACVJF000000000	97.01	0.85	100	2694250	187	192	21649	21512	14407	14030	89303	89303	61.37	85.25	2472
	DRTY-6.bin.58	JACVJH000000000	89.65	1.71	50	3006222	314	454	12746	9270	9573	6615	43582	41371	63.7	80.9	2763
	JZ-2.bin.101	JACVJI000000000	81.62	1.09	66.67	2572838	458	463	7059	7041	5617	5555	26519	26519	63.9	81.56	2428
	JZ-2.bin.62	JACVJJ000000000	97.86	1.71	50	3232164	113	119	54978	54464	28603	27156	166861	129786	63.58	81.15	2748
	Sk4_bin.58	PRJNA662001	58.55	0.85	0	2260259	10	24	567482	162280	226025	94145	590353	496299	63.44	80.68	1879
	Sk3_bin.2	PRJNA662001	98.72	0.85	0	3084619	22	22	170131	170131	140209	140209	538313	538313	63.78	81.48	2582
	Sk1_bin.43	PRJNA662001	83.33	0	0	2013579	14	40	228194	94338	143827	50294	467496	150413	64.35	81.76	1698
	Sk0_bin.67	PRJNA662001	98.72	0.85	0	3099666	13	22	466458	215087	238435	140877	591753	566913	63.77	81.45	2581
Ca. Humimicrobiia	Actinobacteria_bacterium_UBA1414	GCA_002304935.1	95.81	2.73	0	1709222	58	109	60140	35050	29469	15647	136483	136481	34.82	88.58	1633
	DG02_2.bin.19	JACVJA000000000	75.19	0.91	0	2048313	401	401	5506	5506	5108	5108	19479	19479	27.57	87.38	2060
	DG02_5.bin.278	JACVJB000000000	66.36	2.08	50	1438379	294	302	5371	5181	4892	4762	15365	15365	37.52	89.19	1524
	Actinobacteria_bacterium_CG08_land_8_20_14_0_20_35_9	GCA_002779205.1	78.18	1.82	0	1176038	167	280	8289	6772	7042	4165	34067	30826	35.1	86.04	1262
	Actinobacteria_bacterium_T3Sed10_139	GCA_003567835.1	81.15	1.06	50	1912086	351	351	5869	5869	5447	5447	26583	26583	45.2	86.92	2042
	Actinobacteria_bacterium_CSSed11_136	GCA_003564035.1	75.37	0.45	100	1584454	291	291	6004	6004	5444	5444	20404	20404	45.86	89.34	1719
	Actinobacteria_bacterium_B1Sed10_105	GCA_003553045.1	71.08	1.82	50	1317417	269	269	5305	5305	4897	4897	25626	25626	46.09	90	1461
	Actinobacteria_bacterium_CSSed11_114R1	GCA_003563375.1	79.55	2.73	0	1495595	240	240	6899	6899	6231	6231	38318	38318	42.72	92.64	1634
	Actinobacteria_bacterium_T3Sed10_110R1	GCA_003568075.1	80.45	1.21	50	1636241	186	186	11750	11750	8796	8796	35211	35211	42.64	91.2	1776
	Actinobacteria_bacterium_CSSed11_237	GCA_003562565.1	58.79	1.82	0	1705972	305	305	6132	6132	5593	5593	54460	54460	41.11	84.89	1795
	Actinobacteria_bacterium_T3Sed10_265	GCA_003565495.1	61.12	4.65	33.33	1720824	266	266	8087	8087	6469	6469	39675	39675	40.56	82.76	1817
Ca. Aquicultoria	Actinobacteria_bacterium_UBA3085	GCA_002366545.1	97.73	0.91	0	1513879	80	100	30711	28650	18923	15123	75987	72912	40.13	86.68	1533
	QZM4_1.bin.14	JACVJC000000000	95	0	0	1762167	38	39	71268	71268	46372	45183	124786	124786	36.98	88.81	1742
	Actinobacteria_bacterium_UBA2594	GCA_002339355.1	85.71	0	0	1514720	115	207	19084	10935	13171	7171	49738	41962	45.48	83.82	1565
	Actinobacteria_bacterium_GWC2_53_9	GCA_001767575.1	80.88	1.82	0	1788978	114	647	20049	5888	15692	2712	71482	19476	53.06	80.54	1822
	Actinobacteria_bacterium_CG08_land_8_20_14_0_20_50_39	GCA_002779175.1	94.55	0.91	0	2217699	243	266	14736	14049	9126	8332	36202	36202	49.91	85.58	2244
	Actinobacteria_bacterium_CG_4_9_14_3_um_filter_50_75	GCA_002789655.1	92.27	0	0	1971273	146	346	21037	9307	13501	5684	71345	31324	50.23	85.85	2005
	Actinobacteria_bacterium_CG_4_8_14_3_um_filter_50_135	GCA_002782845.1	93.18	0.91	0	2089418	260	452	12487	9048	8036	4609	38144	38144	50.2	85.41	2166
	Actinobacteria_bacterium_CG17_big_fil_post_rev_8_21_14_2_50_50_24	GCA_002783345.1	93.45	0	0	2257308	216	419	17943	10032	10450	5369	72274	62958	49.91	85.19	2279
	Actinobacteria_bacterium_CG2_30_50_142	GCA_001871795.1	93.18	0	0	2156918	152	153	20393	20393	14190	14096	52787	52787	50.03	85.37	2139
	Actinobacteria_bacterium_CG_4_10_14_3_um_filter_50_156	GCA_002791875.1	95	0.91	100	2129581	262	389	12620	10146	8128	5464	47488	47488	50.02	85.42	2199
	Actinobacteria_bacterium_CG_4_10_14_0_8_um_filter_50_43	GCA_002791875.1	94.55	0.91	0	2299314	276	485	14268	9160	8330	4724	52382	46684	49.88	85.14	2341
Rubrobacteria	Rubrobacter_aplysinae_RV113	GCA_001029505.1	97.81	1.75	0	3187461	33	35	201704	201704	96589	91061	458670	401647	65.05	87.84	3158
	Rubrobacter_radiotolerans_DSM_5868	GCA_900175965.1	98.68	0	0	3398074	4	4	2960953	2960953	849518	849518	2960953	2960953	66.52	89.72	3265
	Rubrobacter_radiotolerans_RSPS-4	GCA_000661895.1	98.68	0	0	3267233	4	4	2875491	2875491	816808	816808	2875491	2875491	66.76	89.81	3151
	Rubrobacter_xylanophilus_DSM_9941	GCA_000014185.1	98.25	2.05	0	3225748	1	1	3225748	3225748	3225748	3225748	3225748	3225748	70.48	92.36	3240
Thermoleophilia	Thermoleophilum_album_ATCC_35263	GCA_900108055.1	95.26	1.72	0	2207191	5	6	1261070	1261070	441438	367863	1261070	1261070	69.12	92.74	2096
	Solirubrobacter_pauli_DSM_14954	2737471645	98.71	0.86	0	7135497	4	5	4255451	3960026	1783874	1427056	4255451	3960026	72.1	94.04	6636
	Solirubrobacter_soli_DSM_22325	GCA_000423665.1	98.71	1.72	0	9313965	50	62	420607	309177	186279	150197	923940	621628	71.44	93.83	8641
	Solirubrobacter_sp._URHD0082	GCA_000425945.1	99.14	1.15	0	6640086	28	31	602736	511513	237145	214150	1031583	721595	72.26	91.21	6473
	Conexibacter_sp._Seoho-28	GCA_003044185.1	98.72	1.28	0	4736481	6	6	2962164	2962163	789413	789413	2962164	2962163	74.2	93.94	4496
	Conexibacter_woesei_DSM_14684	GCA_000025265.1	98.29	1.78	0	6359369	1	1	6359369	6359369	6359369	6359369	6359369	6359369	72.73	93.76	5927
	Conexibacter_woesei_Iso977N	GCA_000424625.1	98.86	0.85	0	5695417	9	10	1871678	1871678	632824	569522	2479841	2479841	72.4	93.43	5447
	Solirubrobacterales_bacterium_URHD0059	GCA_000688095.1	100	0	0	6572728	17	18	1703991	1703991	386631	365151	2032684	2032684	72.36	92	6411
	Patulibacter_americanus_DSM_16676	GCA_000420025.1	99.14	0	0	4470560	32	32	279502	279502	139705	139705	888876	888876	74.43	90.86	4125
	Patulibacter_medicamentivorans_I11	GCA_000240225.2	96.58	0.85	0	5092500	353	353	24679	24679	14426	14426	100107	100107	74.08	90.97	4763
	Patulibacter_minatonensis_DSM_18081	GCA_000519325.1	96.55	0	0	5521807	1	74	5521807	234680	5521807	74520	5521807	547270	74.13	89.32	5066
Coriobacteriia	Phoenicibacter_massiliensis_Marseille-P3241	GCA_900169485.1	97.38	0	0	1447956	1	1	1447956	1447956	1447956	1447956	1447956	1447956	43.44	87.11	1231
	Slackia_exigua_ATCC_700122	GCA_000162875.1	100	0	0	2096289	2	19	1431083	321930	1048144	110241	1431083	522853	62.15	87.43	1723
	Slackia_heliotrinireducens_DSM_20476	GCA_000023885.1	100	0	0	3165038	1	1	3165038	3165038	3165038	3165038	3165038	3165038	60.21	86.62	2773
	Slackia_piriformis_YIT_12062	GCA_000296445.1	100	0	0	2119335	5	13	1804830	546279	423867	161573	1804830	757160	57.68	85.31	1800
	Slackia_sp._CM382	GCA_000293015.1	100	0	0	2051910	25	25	279676	279676	82076	82076	391135	391135	61.97	87.97	1704
	Cryptobacterium_curtum_DSM_15641	GCA_000023845.1	100	0	0	1617804	1	1	1617804	1617804	1617804	1617804	1617804	1617804	50.91	88.01	1367
	Eggerthellaceae_bacterium_AT8	2775506822	99.19	0.81	0	2089318	11	11	1305814	1305813	189938	189937	1305814	1305813	63.46	86.75	1784
	Denitrobacterium_detoxificans_DSM_21843	GCA_900110565.1	100	0	0	2407645	38	40	184878	179728	63359	60188	466232	461789	59.38	89.92	1977
	Denitrobacterium_detoxificans_NPOH1	GCA_001643775.1	100	0	0	2446250	1	1	2446250	2446250	2446250	2446250	2446250	2446250	59.5	89.61	1960
	Senegalimassilia_anaerobia_JC110	GCA_000236865.1	100	0	0	2398022	30	84	679958	66660	79934	28029	782271	231405	62.06	83.07	1949
	Enterorhabdus_caecimuris_B7	GCA_000403355.2	100	0	0	2955616	6	17	2945518	520229	492602	173135	2945518	766477	64.13	86.55	2446
	Enterorhabdus_mucosicola_DSM_19490	GCA_000422625.1	100	0	0	3009872	27	30	228546	173007	111476	100326	447931	443122	64.31	87.7	2436
	Adlercreutzia_equolifaciens_DSM_19450	GCA_000478885.1	100	0.81	0	2862526	1	1	2862526	2862526	2862526	2862526	2862526	2862526	63.46	87.99	2278
	Asaccharobacter_celatus_DSM_18785	2574179708	100	0.2	0	2882101	39	39	152555	152555	73900	73900	261222	261222	63.14	87.71	2402
	Raoultibacter_massiliensis_Marseille-P2849	GCA_900199545.1	100	0	0	3656448	9	35	2663586	240411	406272	104129	2663586	782866	59.01	87.49	3027
	Raoultibacter_timonensis_Marseille-P3277	GCA_900240215.1	97.18	0.81	0	3936881	21	84	2852076	90984	187470	46603	2852076	439445	59.87	86.68	3246
	Gordonibacter_massiliensis_Marseille-P2775	GCA_900170005.1	100	0.2	0	3948172	1	1	3948172	3948171	3948172	3948171	3948172	3948171	65.06	85.98	3214
	Gordonibacter_sp._An232A	GCA_002159935.1	100	2.42	66.67	3494244	113	113	65781	65781	30922	30922	155073	155073	65.14	82.93	2861
	Gordonibacter_urolithinfaciens_An234A	GCA_002159895.1	99.19	1.68	0	3540014	66	66	113974	113974	53636	53636	309100	309100	65.99	87.32	3045
	Gordonibacter_urolithinfaciens_DSM_27213	GCA_900199375.1	100	0.27	0	3294868	1	1	3294868	3294868	3294868	3294868	3294868	3294868	66.1	86.81	2793
	Arabia_massiliensis_Marseille-P3078	GCA_900169505.1	99.19	0	0	3377915	1	2	3377915	2387222	3377915	1688869	3377915	2387222	66.33	87.55	2849
	Rubneribacter_badeniensis_ResAG-85	GCA_002899695.1	100	0.81	0	3364395	201	201	28746	28746	16738	16738	154742	154742	65.14	83.07	2833
	Enteroscipio_rubneri_ResAG-96	GCA_002899715.1	100	0	0	2826736	43	43	149257	149257	65738	65738	650133	650133	62.44	87.35	2324
	Eggerthella_lenta_1_1_60AFAA	GCA_000763035.1	98.59	0.81	0	3748291	42	171	917021	43724	89245	21582	1181519	186963	64.19	85.16	3257
	Eggerthella_lenta_C592	GCA_002148255.1	100	1.61	0	3593204	1	1	3593204	3593204	3593204	3593204	3593204	3593204	64.3	87.65	3055
	Eggerthella_lenta_DSM_2243	GCA_000024265.1	100	0	0	3632260	1	1	3632260	3632260	3632260	3632260	3632260	3632260	64.2	87.61	3116
	Eggerthella_sp._1_3_56FAA	GCA_000270285.1	97.58	0.81	0	3453272	28	159	1166492	48999	123331	21312	1242834	162897	63.88	84.33	2968
	Eggerthella_sp._HGA1	GCA_000191845.2	100	0.81	0	3362931	42	42	218686	218686	80069	80069	487132	487132	63.97	87.59	2875
	Eggerthella_sp._YY7918	GCA_000270285.1	100	0	0	3123671	1	1	3123671	3123671	3123671	3123671	3123671	3123671	56.2	89.06	2645
	Eggerthella_timonensis_Marseille-P3135	GCA_900184265.1	100	0.81	0	3916897	2	2	3914488	3914483	1958448	1958446	3914488	3914483	65.17	87.96	3319
	Coriobacterium_glomerans_PW2	GCA_000195315.1	100	0	0	2115681	1	1	2115681	2115681	2115681	2115681	2115681	2115681	60.39	87.99	1807
	Coriobacteriaceae_sp._BV3AC1	2558860387	100	0	0	1801377	21	21	363745	363745	85779	85779	388609	388609	49.48	88.69	1562
	Collinsella_sp._An2	GCA_002160065.1	100	0	0	2536743	46	46	143445	143445	55146	55146	419253	419253	62.39	84.76	2141
	Collinsella_sp._An7	GCA_002159335.1	99.19	0.81	0	2367365	18	18	362303	362303	131520	131520	479169	479169	65.33	84.51	1981
	Collinsella_sp._An307	GCA_002161805.1	98.79	0.81	0	2215898	17	17	210475	210475	130346	130346	436133	436133	62.94	88.2	1942
	Collinsella_sp._An268	GCA_002159765.1	98.59	0.81	0	2370942	26	26	167327	167327	91190	91190	422748	422748	65.27	87.54	2044
	Collinsella_phocaeensis_Marseille-P3245	GCA_900119895.1	100	0.81	100	2105457	4	4	1594016	1594016	526364	526364	1594016	1594016	65.5	84.75	1753
	Enorma_timonensis_GD5	GCA_000321165.1	100	0.81	0	2331554	118	118	43023	43023	19758	19758	164443	164443	65.83	87.25	2036
	Collinsella_sp._2789STDY5834849	GCA_900066465.1	98.39	0.81	0	2239572	28	33	135319	119779	79984	67839	211586	211586	62.1	84.35	1888
	Enorma_massiliensis_An70	GCA_002159295.1	98.39	1.61	0	2366738	24	24	227843	227843	98614	98614	351223	351223	62.09	84.94	2002
	Enorma_phocaeensis_Marseille-P3242	GCA_900186505.1	99.19	0.81	0	2377193	11	13	696848	696846	216108	182557	999098	970408	62.22	86.48	2060
	Enorma_massiliensis_phI	GCA_000311845.1	98.39	0.81	0	2280503	3	35	1607085	132027	760167	64657	1607085	314358	61.97	83.74	1912
	Collinsella_ihuae_GD8	GCA_900046475.1	99.19	0	0	2836446	35	35	199822	199822	81041	81041	622121	622120	64.13	84.6	2460
	Collinsella_sp._An271	GCA_002159695.1	99.19	0	0	2782345	39	39	225936	225936	71342	71342	392158	392158	64.34	85.35	2417
	Collinsella_vaginalis_Marseille-P2666	GCA_900176655.1	95.3	3.98	87.5	2161687	23	63	523754	90574	93986	34005	993534	239841	64.57	81.78	1873
	Collinsella_tanakaei_YIT_12063	GCA_000225705.1	100	0	0	2492085	20	45	357900	119889	124604	55159	684565	202510	60.24	85.05	2192
	Collinsella_sp._Marseille-P3740	GCA_900199705.1	99.19	0	0	1737929	4	11	1731011	418760	434482	157863	1731011	511294	58.21	85.97	1485
	Collinsella_intestinalis_DSM_13280	GCA_000156175.1	99.19	0	0	1809497	3	55	1465924	100054	603165	32805	1465924	133124	62.47	85.64	1553
	Collinsella_stercoris_DSM_13279	GCA_000156215.1	98.12	0	0	2475429	35	177	628718	27949	70726	13558	813517	106142	63.19	80.89	2120
	Collinsella_sp._MS5	GCA_000821265.1	100	0	0	1970166	12	12	529135	529135	164180	164180	583556	583555	57.98	87.4	1732
	Collinsella_bouchesdurhonensis_Marseille-P3296	GCA_900155365.1	100	0.81	0	1876212	15	24	487726	208337	125080	78135	651157	651154	57.94	87.75	1662
	Collinsella_aerofaciens_2789STDY5608842	GCA_001406575.1	100	0.81	0	2137202	44	62	127768	80278	48572	34402	191820	191819	60.01	86.31	1834
	Collinsella_sp._4_8_47FAA	GCA_000763055.1	99.19	0.81	0	2279369	40	105	668965	65975	56984	21403	745538	171054	60.2	84.47	1981
	Collinsella_aerofaciens_2789STDY5608823	GCA_001405375.1	100	0.81	0	2234797	43	71	113299	76966	51972	31375	242472	139688	59.67	85.49	1899
	Collinsella_aerofaciens_ATCC_25986	GCA_000169035.1	99.6	1.61	50	2439869	25	25	184100	184100	97594	97594	478714	478714	60.55	86.33	2160
	Collinsella_aerofaciens_indica	GCA_000169035.1	100	0.81	0	2306349	1	1	2306349	2306349	2306349	2306349	2306349	2306349	60.12	86.87	1930
	Collinsella_aerofaciens_2789STDY5834902	GCA_001404695.1	99.19	0.81	0	2187920	76	93	61305	43584	28788	23481	161766	161766	60.12	86.16	1871
	Collinsella_sp._TF06-26	GCA_002232035.1	100	1.61	0	2260546	41	46	114818	114818	55135	49141	376101	364822	59.81	86.86	1915
	Libanicoccus_massiliensis_Marseille-P3237	GCA_900143685.1	99.19	0	0	2009306	1	2	2009306	1107814	2009306	1003567	2009306	1107814	65.46	88.04	1748
	Olsenella_uli_MC1	GCA_900005485.1	100	0	0	2465752	69	126	69329	41690	35735	19564	169823	117233	66.59	83.95	2176
	Olsenella_uli_MC2	GCA_900005405.1	98.39	0	0	2372682	54	111	103719	67848	43938	21370	247230	151273	65.2	85.05	2013
	Atopobium_deltae_DNF00019	GCA_001552785.1	100	0	0	1452105	36	46	119993	117811	40336	31545	272449	189768	51.48	87.59	1310
	Atopobium_fossor_DSM_15642	GCA_000483125.1	100	0	0	1657369	4	6	1085272	345315	414342	276097	1085272	712013	45.36	91.13	1486
	Atopobium_sp._BV3Ac4	GCA_000468815.1	100	0	0	1717627	8	8	513988	513988	214703	214703	679376	679376	48.73	90.28	1582
	Atopobium_minutum_DSM_20586	GCA_900105895.1	100	0	0	1779562	3	3	1582692	1582692	593187	593187	1582692	1582692	48.69	89.98	1662
	Atopobium_sp._F0494	GCA_000411555.1	100	0	0	1665560	2	5	1308817	1308817	832780	332056	1308817	1308817	51.81	88.68	1484
	Atopobium_parvulum_DSM_20469	GCA_000024225.1	100	0	0	1543805	1	1	1543805	1543805	1543805	1543805	1543805	1543805	45.69	89.73	1363
	Atopobium_rimae_DSM_7090	GCA_001438885.1	100	0	0	1629936	9	23	464339	129191	181104	70754	566490	409180	49.26	89	1482
	Atopobium_sp._ICM42b	GCA_000564995.1	100	0	0	1557083	36	36	123880	123880	43252	43252	211298	211298	48.29	88.31	1334
	Atopobium_sp._BS2	GCA_000565075.1	100	0	0	1604536	49	49	92645	92645	32745	32745	212611	212611	48.48	87.61	1409
	Olsenella_sp._KH2P3	GCA_900119625.1	100	0	0	2421020	29	31	182897	182897	83483	78082	756771	756771	62.61	86.67	2087
	Olsenella_sp._KH3B4	GCA_900111695.1	100	0	0	2378016	22	23	249394	249394	108091	103345	444756	444756	62.61	87.91	2068
	Olsenella_scatoligenes_SK9K4	GCA_001494635.1	100	0	0	2469565	16	16	594253	594253	154347	154347	1021707	1021707	62.41	87.28	2121
	Olsenella_sp._An270	GCA_002159735.1	100	0	0	2013220	14	14	263612	263612	143801	143801	499720	499720	67.55	89.69	1795
	Olsenella_sp._Marseille-P2300	GCA_900119915.1	100	1.61	100	2176737	1	1	2176737	2176737	2176737	2176737	2176737	2176737	68.08	89.99	1944
	Olsenella_sp._An285	GCA_002159625.1	100	0.81	0	2410065	33	33	161074	161074	73032	73032	330139	330139	66.98	87.95	2111
	Olsenella_provencensis_Marseille-P2912	GCA_900128445.1	100	0.81	0	2633422	3	5	2629075	876932	877807	526527	2629075	1055483	67.43	87.58	2322
	Olsenella_sp._An290	GCA_002159535.1	100	0	0	2153133	42	42	122032	122032	51265	51265	318604	318604	68.09	88.24	1854
	Olsenella_sp._An188	GCA_002160255.1	99.19	0	0	2136169	16	16	288762	288762	133510	133510	563547	563547	68.68	88.58	1878
	Olsenella_mediterranea_Marseille-P3256	GCA_900119385.1	100	0.81	0	2374959	9	9	1272789	1272788	263884	263883	1272789	1272788	68.8	87.66	2056
	Olsenella_sp._An293	GCA_002159495.1	100	0.81	0	2314330	35	35	152121	152121	66123	66123	264953	264953	67.86	88.55	2069
	Atopobium_sp._F0209	GCA_000466405.1	100	0	0	1947547	38	69	110342	58455	51251	28200	319361	137589	49.16	86.56	1692
	Atopobium_vaginae_CMW7778A	GCA_001562845.1	100	0	0	1504164	24	42	164558	91149	62673	35770	375678	279094	42.65	85.54	1261
	Atopobium_vaginae_DSM_15829	GCA_000178335.1	100	0	0	1430526	6	6	974441	974441	238421	238421	974441	974441	42.66	87.1	1168
	Atopobium_vaginae_PB189-T1-4	GCA_000179715.1	100	0	0	1449613	34	34	85994	85994	42635	42635	261674	261674	48.7	86.62	1116
	Olegusella_massiliensis_KHD7	GCA_900078545.1	100	0	0	1806744	2	2	1755906	1755905	903372	903371	1755906	1755905	49.24	88.36	1550
	Olsenella_uli_DSM_7084	GCA_001437585.1	99.19	0	0	2057128	13	43	1359414	129556	158240	47682	1359414	617706	64.69	86.72	1776
	Olsenella_uli_MSTE5	GCA_000524335.1	99.19	0	0	2153240	14	14	311676	311676	153802	153801	646637	646637	64.49	87.66	1924
	Olsenella_umbonata_DSM_22619	GCA_900101655.1	100	0	0	2214841	49	49	82104	82104	45200	45200	256693	256693	65.04	87.8	1965
	Olsenella_umbonata_DSM_22620	GCA_900105025.1	100	0.81	0	2353193	1	1	2353193	2353093	2353193	2353093	2353193	2353093	64.95	87.61	2059
	Olsenella_umbonata_KHGC19	GCA_900111255.1	100	0	0	2057956	13	14	274672	274672	158304	146877	628015	529122	63.19	88.85	1690
	Olsenella_sp._KH1P3	GCA_900167315.1	100	0	0	2028623	15	16	515808	275659	135241	126783	564818	564818	63.11	88.99	1644
	Olsenella_umbonata_WCP15	GCA_900108495.1	100	0	0	2030882	25	25	207153	207153	81235	81235	368914	368914	63.11	89.04	1652
	Olsenella_phocaeensis_Marseille-P2936	GCA_900120385.1	93.63	0.51	100	2276769	37	112	2000060	51183	61534	20024	2000060	138237	66.37	83.59	2189
	Olsenella_sp._DNF00959	GCA_001553055.1	100	0	0	2134018	13	34	583762	124677	164155	62703	793583	416585	66.62	86.64	1849
	Olsenella_sp._F0356	GCA_000233535.1	100	0	0	2163862	3	17	2162762	306533	721287	127047	2162762	574938	66.42	86.6	1894
	Olsenella_urininfantis_Marseille-P3197	GCA_900155635.1	99.73	0	0	1748607	5	11	1740490	577399	349721	158730	1740490	580921	64.4	88.32	1554
	Olsenella_profusa_F0195	GCA_000468755.1	100	0	0	2724935	73	73	109378	109378	37327	37327	272712	272712	64.17	87.65	2611
	Olsenella_sp._oral_F0089	GCA_001189515.2	100	1.41	0	3213585	1	1	3213585	3213585	3213585	3213585	3213585	3213585	62.08	83.5	2855
	Olsenella_sp._SIT9	GCA_001457795.1	99.19	0	0	1818711	13	15	421722	381583	139900	121220	903327	887905	66.24	87.81	1581
Acidimicrobiia	Acidiferrimicrobium_australe_USS_CCA1	GCA_009697115.1	82.88	2.99	0	3993472	1477	1477	4081	4081	2703	2703	31125	31125	73.11	89.94	4677
	Acidimicrobiaceae_bacterium_bog_536	GCA_003166025.1	97.34	2.99	0	5332472	248	253	36971	36967	21501	21073	133337	133331	67.22	88.51	5068
	Acidimicrobiaceae_bacterium_bog_560	GCA_003139355.1	96.19	3.85	0	2902603	197	237	26688	25045	14734	12236	95961	61514	66.41	87.35	2871
	Acidimicrobiaceae_bacterium_bog_575	GCA_003138855.1	99.4	2.99	0	3997218	155	188	49485	47566	25788	21250	150689	143579	67.92	86.04	3855
	Acidimicrobiaceae_bacterium_bog_576	GCA_003138815.1	99.15	1.28	0	2530770	75	89	62175	59168	33743	28426	195373	195371	65.74	87.44	2450
	Acidimicrobiaceae_bacterium_bog_716	GCA_003155135.1	97.44	2.14	0	3144422	55	76	133187	102258	57171	41358	239657	239657	69.56	90.31	3001
	Acidimicrobiaceae_bacterium_bog_723	GCA_003155915.1	98.29	1.28	0	2517690	29	31	138472	138468	86816	81210	327718	324461	62.07	90.23	2497
	Acidimicrobiaceae_bacterium_bog_763	GCA_003164095.1	99.77	2.99	0	3717433	163	167	41712	41712	22806	22258	121626	121622	69.74	88.66	3518
	Acidimicrobiaceae_bacterium_bog_769	GCA_003163875.1	96.58	2.99	25	2194457	134	146	41851	41849	16376	15023	134186	134174	58.75	91.5	2339
	Acidimicrobiaceae_bacterium_bog_793	GCA_003159795.1	99.15	1.28	0	2077533	86	94	45933	43278	24157	22096	119390	119390	69.41	88	1951
	Acidimicrobiaceae_bacterium_bog_800	GCA_003142095.1	98.29	1.71	0	2640445	77	83	60275	58822	34291	31807	182061	182053	61.03	89.53	2653
	Acidimicrobiaceae_bacterium_bog_806	GCA_003141095.1	97.15	1.28	0	2511057	84	101	48423	46722	29893	24850	147307	147303	61.97	88.72	2506
	Acidimicrobiaceae_bacterium_bog_808	GCA_003140595.1	95.44	2.14	0	3520756	171	206	47338	42637	20589	17080	137823	135930	65.1	86.94	3314
	Acidimicrobiaceae_bacterium_fen_670	GCA_003158855.1	99.05	2.23	0	2716189	50	52	108155	108151	54323	52230	322814	322795	63.17	88.31	2664
	Acidimicrobiaceae_bacterium_FRAM18_bin006	GCA_905182565.1	98.29	2.14	0	2646701	27	27	222102	222102	98025	98025	528588	528588	47.56	91.51	2598
	Acidimicrobiaceae_bacterium_MAG_4	GCA_013044385.1	99.15	1.28	0	2817353	95	95	50760	50760	29656	29656	122815	122815	55.05	86.19	2634
	Acidimicrobiaceae_bacterium_MAG_8	GCA_013044265.1	96.3	2.99	0	2796923	246	246	19809	19809	11369	11369	104363	104363	59.9	88.9	2867
	Acidimicrobiaceae_bacterium_NAT188	GCA_002705305.1	95.3	3.85	20	2540084	39	39	113926	113166	65130	64644	337772	335742	55.01	94.31	2508
	Acidimicrobiaceae_bacterium_palsa_458	GCA_003162475.1	98.29	1.28	0	2788772	23	25	214083	203780	121250	111545	457830	347693	61.33	90.44	2718
	Acidimicrobiaceae_bacterium_palsa_509	GCA_003167415.1	99.15	1.28	0	2656519	29	30	147995	147991	91604	88548	311107	311105	61.34	90.32	2644
	Acidimicrobiaceae_bacterium_palsa_552	GCA_003169675.1	95.35	4.7	16.67	3563312	211	225	27169	27167	16887	15833	82835	73829	65.69	89.86	3646
	Acidimicrobiaceae_bacterium_palsa_601	GCA_003136185.1	97.34	3.42	0	3810312	193	206	30504	30216	19742	18492	103232	103222	65.79	90.75	3844
	Acidimicrobiaceae_bacterium_palsa_641	GCA_003133685.1	98.28	2.51	56.25	2504904	33	40	121021	104476	75906	62610	252148	252140	61.51	89.99	2544
	Acidimicrobiaceae_bacterium_palsa_652	GCA_003132305.1	99.15	0.43	0	2907286	35	41	161195	128956	83065	70898	452928	452910	60.88	88.17	2927
	Acidimicrobiaceae_bacterium_palsa_655	GCA_003133325.1	98.86	2.14	0	4048569	133	141	67890	67886	30440	28708	203030	203022	64.71	87.7	4115
	Acidimicrobiaceae_bacterium_palsa_657	GCA_003132205.1	96.5	2.23	25	2886664	60	74	102930	83839	48111	38996	263975	263967	62.95	87.73	2863
	Acidimicrobiaceae_bacterium_palsa_658	GCA_003132165.1	97.44	1.28	0	2306565	71	79	76754	76754	32486	29189	172933	172929	62.04	90.56	2287
	Acidimicrobiaceae_bacterium_palsa_740	GCA_003160635.1	95.25	4.7	42.86	6927349	342	374	39819	39144	20255	18516	146877	146873	64.49	86.18	7089
	Acidimicrobiaceae_bacterium_palsa_741	GCA_003152215.1	95.07	3.85	33.33	2648075	127	148	40811	39942	20850	17884	144515	144509	61	90.38	2757
	Acidimicrobiaceae_bacterium_palsa_742	GCA_003152015.1	97.82	2.56	0	3567878	114	125	55797	55797	31297	28536	202473	202469	64.62	87.99	3622
	Acidimicrobiaceae_bacterium_palsa_743	GCA_003151955.1	96.01	3.09	0	4566085	110	113	66912	65453	41509	40405	179855	179847	71.8	91.17	4427
	Acidimicrobiaceae_bacterium_palsa_746	GCA_003151475.1	97.91	2.56	25	4553781	81	86	107008	107008	56219	52946	279519	279515	67.04	87.69	4388
	Acidimicrobiaceae_bacterium_palsa_749	GCA_003151235.1	97.34	3.85	0	3574451	93	93	84854	84850	38434	38434	194949	194947	67.08	87.91	3526
	Acidimicrobiaceae_bacterium_SB0670_bin_1	GCA_009845995.1	96.58	1.28	0	3263579	71	106	84093	58170	45965	30775	345105	145383	61.11	93.25	3079
	Acidimicrobiaceae_bacterium_SI072_bin141	GCA_018699415.1	96.49	4	57.14	3450746	333	333	15835	15835	10362	10362	95498	95498	61.04	93.56	3639
	Acidimicrobiaceae_bacterium_SP160	GCA_002708935.1	95.73	4.7	71.43	2408629	26	26	132305	131241	92639	91932	433052	430259	52.97	94.34	2382
	Acidimicrobiaceae_bacterium_SP219	GCA_002722565.1	97.86	2.99	25	2467670	22	22	164181	164181	112166	111997	355344	354479	51.88	94.2	2430
	Acidimicrobiales_bacterium_BH16	GCA_016845305.1	95.73	2.14	0	2919501	136	136	37773	37773	21466	21466	135166	135166	72.22	94.06	2876
	Acidimicrobiales_bacterium_bin111s	GCA_014240365.1	96.3	3.42	0	2218129	192	204	24129	24129	11552	10872	75085	75085	67.38	93.23	2309
	Acidimicrobiales_bacterium_bin66s	GCA_014239555.1	98.29	2.14	0	2720553	68	73	194386	194386	40008	37267	328209	328209	54.3	93.42	2731
	Acidimicrobiales_bacterium_bin95s	GCA_014237715.1	95.73	2.14	0	2328007	75	87	177196	177196	31040	26742	362373	292840	66.4	93.15	2288
	Acidimicrobiales_bacterium_Chersky.15_37	GCA_017883135.1	100	2.99	25	2959467	126	126	38799	38799	23487	23487	100679	100679	67.86	89.53	2824
	Acidimicrobiales_bacterium_Chersky.37_4	GCA_017883065.1	99.15	1.28	0	3094555	235	235	21466	21466	13168	13168	61933	61933	68.96	89.83	2959
	Acidimicrobiales_bacterium_Chersky.4_46	GCA_017883075.1	97.15	1.28	0	2796557	232	232	18337	18337	12054	12054	63087	63087	65.12	89.64	2798
	Acidimicrobiales_bacterium_HyVt-434	GCA_011051915.1	97.69	4.78	85.71	3934827	564	564	8713	8713	6976	6976	38247	38247	68.44	90.66	3976
	Acidimicrobiales_bacterium_Kalu_18-Q3-R12-55_MAXAC.061	GCA_016716005.1	96.58	2.14	0	3786270	9	9	3633663	3633663	420696	420696	3633663	3633663	73.88	91.75	3713
	Acidimicrobiales_bacterium_MAG009	GCA_015478655.1	100	2.99	57.14	4469132	347	347	40868	40868	12879	12879	141668	141668	67.2	87.34	4414
	Acidimicrobiales_bacterium_new_MAG-69	GCA_016794585.1	100	3.85	0	5491637	51	51	213734	213734	107679	107679	383250	383250	72.1	92.7	5081
	Acidimicrobiales_bacterium_SB0675_bin_4	GCA_009843525.1	97.44	2.14	0	3338356	43	53	181100	134874	77636	62976	265020	265020	67.32	92.83	2994
	Acidimicrobiales_bacterium_SS_bin_9	GCA_013003535.1	95.73	2.99	0	3995572	221	221	53803	53803	18079	18079	193597	193597	61.08	92.95	3913
	Acidimicrobiia_bacterium_5_8_m_bin22	GCA_016649895.1	97.02	2.14	0	3593762	171	171	31895	31895	21016	21016	115687	115687	69.83	91.32	3826
	Acidimicrobiia_bacterium_Baikal-deep-G25	GCA_009694375.1	98.29	1.28	0	2577631	36	36	119654	119654	71600	71600	337069	337069	66.11	93.42	2559
	Acidimicrobiia_bacterium_SB0668_bin_6	GCA_009835395.1	95.73	1.28	0	3156972	95	114	64909	50792	33231	27686	164789	164789	70.14	91.97	2850
	Acidimicrobiia_bacterium_SZUA-35	GCA_003231975.1	95.73	1.28	0	3712993	275	275	19949	19949	13501	13501	61083	61083	60.37	92.3	3753
	Acidimicrobiia_bacterium_UWMA-0303	GCA_012960315.1	99.15	2.99	0	2822831	91	140	75598	51385	31020	20138	242591	176094	54.37	92.67	2826
	Acidimicrobiia_bacterium_UWMA-0319	GCA_012959995.1	96.58	1.28	0	2030131	37	52	123228	90491	54868	39014	220614	220614	55.75	94.55	2031
	Acidimicrobium_ferrooxidans_DSM_10331	GCA_945866315.1	94.87	1.28	0	2158157	1	1	2158157	2158157	2158157	2158157	2158157	2158157	68.29	90.8	2056
	Acidithrix_ferrooxidans_Py_F3	GCA_000949295.1	98.29	2.14	33.33	4019867	183	183	39355	39355	21966	21966	188300	188300	47.75	75.83	3789
	Acidobacteria_bacterium_ATN2	GCA_003577145.1	99.15	2.14	0	4051767	68	73	140716	123896	59584	55500	264782	264782	67.24	91.34	3730
	Acidobacteria_bacterium_REEB453	GCA_018970215.1	97.34	3.42	60	1535845	119	119	24734	24734	12906	12906	88682	88682	59.34	96.17	1613
	Acidobacteria_bacterium_REEB489	GCA_018969405.1	99.15	4.7	57.14	2483612	161	161	34545	34545	15426	15426	162237	162237	69	94.07	2520
	Acidobacteria_bacterium_REEB88	GCA_018971385.1	96.49	2.42	50	2098020	221	221	24263	24263	9493	9493	130446	130446	64.17	93.18	2184
	Acidobacteria_bacterium_REEB96	GCA_018971185.1	95.73	1.28	0	2178282	92	92	45158	45158	23676	23676	158172	158172	67.52	91.03	2128
	Actinobacteria_bacterium_AC_14	GCA_005888325.1	96.93	2.14	0	4461052	100	188	82444	50884	44610	23692	213105	149487	70.28	90.61	4604
	Actinobacteria_bacterium_AC_35	GCA_005884125.1	96.2	2.14	0	3739549	178	316	30484	21794	21008	11810	118159	62903	71.78	89.71	3875
	Actinobacteria_bacterium_Bin_57_4	GCA_009886035.1	98.29	3.42	33.33	2700301	203	203	29584	29584	13301	13301	122395	122395	66.23	93.51	2780
	Actinobacteria_bacterium_bin80o	GCA_014238065.1	99.15	3.85	0	3944273	56	56	120917	120917	70433	70433	248441	248441	62.19	92.79	3749
	Actinobacteria_bacterium_F1-140-MAGs151	GCA_005790505.1	96.72	1.28	0	2013549	66	66	59246	59246	30508	30508	172954	172954	50.59	95.65	2039
	Actinobacteria_bacterium_IMCC26207	GCA_001025035.1	97.44	1.28	0	3316799	10	10	344959	344959	331679	331679	836048	836048	57.26	93.01	2985
	Actinobacteria_bacterium_K_Offshore_40m_m2_105	GCA_016870475.1	97.44	2.14	0	2452062	116	116	36562	36562	21138	21138	112145	112145	71.39	95.19	2567
	Actinobacteria_bacterium_K_Offshore_80m_m1_195	GCA_016870275.1	96.58	1.71	0	3197272	137	137	53694	53694	23337	23337	227718	227718	68.2	92.97	3100
	Actinobacteria_bacterium_K_Offshore_surface_m2_010	GCA_016870215.1	96.58	1.28	0	2007417	55	55	77989	77989	36498	36498	307177	307177	56.45	95.6	2001
	Actinobacteria_bacterium_Kalu_18-Q3-R12-55_MAXAC.049_cln	GCA_016700055.1	98.29	2.14	0	3299314	1	1	3299314	3299314	3299314	3299314	3299314	3299314	70.3	94.37	3151
	Actinobacteria_bacterium_LBMAG_Actinobacteria_hypo.bin6_acIV	GCA_014190235.1	97.01	1.28	0	2020665	55	74	81035	49837	36739	27168	195526	150361	51.3	94.67	2050
	Actinobacteria_bacterium_LC5_5	GCA_016781135.1	100	1.28	0	2673353	133	151	37129	36186	20100	17691	195777	113992	71.28	87.88	2772
	Actinobacteria_bacterium_NIOZ-UU63	GCA_014381945.1	96.58	2.21	25	2485237	78	86	52607	47529	31862	28892	151855	124941	68.46	93.72	2444
	Actinobacteria_bacterium_NIOZ-UU72	GCA_014381745.1	96.58	1.28	0	2187117	44	57	82733	65847	49707	38275	352255	352255	64.21	93.88	2139
	Actinobacteria_bacterium_Sva-07	GCA_015767405.1	95.3	3.75	0	3353832	438	438	12051	12051	7657	7657	53124	53124	61.24	92.5	3626
	Actinobacteria_bacterium_UFOp-RE-14apr17-265	GCA_009705225.1	95.44	2.14	0	2585472	222	222	15371	15371	11646	11646	61203	61203	63.23	94.06	2587
	Actinobacteria_bacterium_UFOp-RH-14apr17-266	GCA_009702045.1	99.15	2.99	0	3652418	56	56	103970	103970	65221	65221	271880	271880	65.86	94.39	3577
	Actinobacteria_bacterium_UFOp-RH-15aug16-100	GCA_009701715.1	97.01	2.14	0	2805826	96	96	47668	47668	29227	29227	178140	178140	65.88	94	2741
	Actinobacteria_bacterium_UFOp-RH-23may17-1228	GCA_009699875.1	98.29	1.28	0	1972529	4	4	1467520	1467520	493132	493132	1467520	1467520	54.99	94.38	1898
	Actinobacteria_bacterium_UFOp-RH-23may17-311	GCA_009699605.1	95.42	1.71	0	3449462	277	277	16197	16197	12452	12452	75870	75870	67.17	92.58	3518
	Actinobacteria_bacterium_ZMQR.bins.8	GCA_004366205.1	98.29	3.85	60	3443036	119	125	40800	35456	28933	27539	144518	144518	73.92	92.93	3353
	Actinomarinicola_tropica_SCSIO_58843	GCA_009650215.1	99.15	1.28	0	3715454	1	1	3715454	3715454	3715454	3715454	3715454	3715454	72.56	93.28	3658
	Actinomyces_sp._J010	GCA_003697065.1	96.58	3.13	16.67	3453632	838	838	5878	5878	4121	4121	41281	41281	72.75	93.53	3797
	Candidatus_Microthrix_sp._UBA2517	GCA_002341185.1	95.73	3.09	20	2085579	35	66	95909	60816	59587	31433	187794	178062	43.6	93.21	2083
	Candidatus_Microthrix_sp._UBA2974	GCA_002348705.1	97.44	2.14	0	2631683	45	97	121591	72084	58481	26962	254441	187006	60.15	92.5	2545
	Candidatus_Microthrix_sp._UBA6944	GCA_002448715.1	95.01	3.85	50	2224695	121	169	38257	26586	18385	13067	114738	100760	52.96	92.92	2270
	Candidatus_Microthrix_sp._UBA814	GCA_002296525.1	96.15	2.14	0	2458170	37	65	268171	225600	66437	37663	511039	511039	52.85	93.16	2443
	Candidatus_Saccharibacteria_bacterium_CG_4_10_14_0_2_um_filter_52_9_BOG_genome_mining.9	GCA_903970515.1	95.73	1.28	0	1972358	56	56	52089	52089	35220	35220	159553	159553	60.45	92.06	2010
	Desertimonas_flava_SYSU_D60003	GCA_003426815.1	99.15	2.99	0	6220585	73	73	176140	176140	85213	85213	547602	547602	70.19	92.11	5814
	Ferrimicrobium_acidiphilum_DSM_19497	GCA_000745905.1	96.58	2.14	0	2928893	109	115	57965	52572	26870	25452	187929	183514	55.34	84.35	2861
	Ferrithrix_thermotolerans_DSM_19514	GCA_900128965.1	100	1.28	0	2489535	95	101	59740	47754	26205	24628	166012	165220	51.06	85.38	2382
	Ilumatobacter_coccineus_YM16_304	GCA_000348785.1	99.15	1.71	0	4830181	1	1	4830181	4830181	4830181	4830181	4830181	4830181	67.29	92.39	4250
	Ilumatobacter_fluminis_DSM_18936	GCA_004364865.1	99.15	3.42	0	4775416	1	1	4775416	4775416	4775416	4775416	4775416	4775416	68.59	92.98	4289
	Ilumatobacter_nonamiensis_YM16_303	GCA_000350145.1	99.15	3.42	25	4269910	342	342	21223	21223	12485	12485	94156	94156	66.99	93.2	4115
	Ilumatobacter_sp._GEM2.Bin45	GCA_007693335.1	98.29	0.85	0	3526340	162	162	39338	39338	21767	21767	109586	109586	69.23	93.95	3388
	Ilumatobacter_sp._SI073_bin179	GCA_018666235.1	98.29	1.71	0	3192768	116	116	58996	58996	27523	27523	264230	264230	63.25	93	3188
	Ilumatobacteraceae_bacterium_DEBay_Sum22NL08_93	GCA_017859785.1	97.44	1.28	0	1961369	114	114	29492	29492	17204	17204	77530	77530	66.55	95.44	2001
	Ilumatobacteraceae_bacterium_DT_55	GCA_013213745.1	99.15	1.28	0	3535589	163	163	70737	70737	21690	21690	162448	162447	64.95	90.46	3579
	marine_group_bacterium_Sva0996_bin134	GCA_002239105.1	96.58	0.43	0	3684518	77	77	91761	91761	47850	47850	269317	269317	64.29	93.04	3532
	Microthrix_parvicella_Bio17-1	GCA_000299415.1	94.87	0.85	0	4202850	13	13	1069192	1069191	323296	323295	1700236	1700236	66.39	90.74	3945
	Microthrix_parvicella_RN1	GCA_000455525.1	94.87	0.85	0	4211496	1	87	4211496	134635	4211496	48309	4211496	442525	66.33	89.99	3922
	Microthrix_parvicella_UBA7235	GCA_002473005.1	89.22	0.85	0	3491676	130	159	50165	39887	26859	21944	128556	127765	66.73	90.72	3492
	Microthrixaceae_bacterium_CO36386bin_14	GCA_011523825.1	97.44	2.14	0	3319196	31	37	266673	206194	107070	89691	671281	628862	67.45	93.02	2952
	Rhabdothermincola_salaria_EGI_L10124	GCA_021246445.1	100	2.42	16.67	3908307	7	7	2005197	2005197	558329	558329	2005197	2005197	71.79	91.08	3579
	Rhabdothermincola_sediminis_SYSU_G02662	GCA_014805525.1	100	2.14	0	3293621	49	49	155423	155423	67216	67216	301555	301555	70.54	92.44	3199
	Salinilacustristhrix_flava_EGI_L10123	GCA_024128875.1	98.29	2.99	0	4107660	1	1	4107660	4107660	4107660	4107660	4107660	4107660	71.8	93.52	3945
	Thermoanaerobacterales_bacterium_ZC4RG19	GCA_017577565.1	96.58	1.28	0	3434089	227	227	23827	23827	15128	15128	65521	65521	75.3	92.68	3374
	uncultured_Acidimicrobiaceae_bacterium_AlinenLipids_bin-1554	GCA_902826025.1	97.86	2.14	0	1746105	137	137	19179	19179	12745	12745	51311	51311	60.01	91.13	1793
	uncultured_Acidimicrobiaceae_bacterium_Ja1_bin-4102	GCA_903873775.1	97.26	3.28	20	3546877	150	150	46491	46491	23645	23645	126758	126758	65.88	94.26	3434
	uncultured_Acidimicrobiaceae_bacterium_Kiruna3_bin-3263	GCA_903825305.1	96.74	4.7	16.67	3586026	512	512	9853	9853	7003	7003	36154	36154	66.08	94.39	3827
	uncultured_Acidimicrobiaceae_bacterium_KR3_bin-1063	GCA_903860745.1	97.86	2.99	50	3594842	465	465	12480	12480	7730	7730	53411	53411	65.96	89.82	3639
	uncultured_Acidimicrobiaceae_bacterium_Umea1_bin-1195	GCA_903871335.1	99.15	2.14	0	2821511	142	142	40968	40968	19869	19869	127395	127395	64.65	90.02	2666
	uncultured_Acidimicrobiaceae_bacterium_VK1_bin-0760	GCA_903825765.1	100	1.71	33.33	2684045	137	137	37085	37085	19591	19591	124305	124305	66.98	90.72	2513
	uncultured_actinobacterium_Actinobacteria_sp._RBC023	GCA_903825895.1	97.72	2.14	0	6874096	162	411	75238	28802	42432	16665	255618	129044	71.03	90.05	6401
	uncultured_actinobacterium_AlinenLipids_bin-3823	GCA_903872155.1	98.29	1.28	0	1974075	81	81	42702	42702	24371	24371	139937	139937	63.2	94.51	1937
	uncultured_actinobacterium_AlinenLipids_bin-9699	GCA_903852755.1	99.15	1.36	0	1937391	27	27	201217	201217	71755	71755	301716	301716	57.02	94.4	1854
	uncultured_actinobacterium_AM-2014-D4_bin-419	GCA_903873135.1	96.58	1.38	0	2130110	110	110	33381	33381	19364	19364	115111	115111	68.14	92.36	2137
	uncultured_actinobacterium_AM-lipid-01-D8_bin-0431	GCA_903868545.1	99.15	1.28	0	2233314	39	39	100207	100207	57264	57264	226742	226742	61.59	93.45	2167
	uncultured_actinobacterium_Ki2-D2_bin-0320	GCA_903953195.1	98.29	1.28	0	1949327	42	42	83962	83962	46412	46412	228026	228026	56.16	94.21	1918
	uncultured_actinobacterium_Kiruna3_bin-4227	GCA_903828785.1	96.58	3.85	60	2813194	165	165	59528	59528	17049	17049	185170	185170	52.15	95.25	2797
	uncultured_actinobacterium_LaPlata-1m-a_bin-289	GCA_903860915.1	99.15	1.28	0	3156556	168	168	28961	28961	18789	18789	112064	112064	71.6	93.64	2955
	uncultured_actinobacterium_LaPlata-5m-b_bin-394	GCA_903875425.1	97.08	1.28	0	3178706	257	257	19641	19641	12368	12368	67461	67461	72.32	94	3064
	uncultured_actinobacterium_LaPlata-a_bin-2326	GCA_903870905.1	97.25	1.96	0	3688399	335	335	17739	17739	11010	11010	63122	63122	73.23	93.67	3611
	uncultured_actinobacterium_LaPlata-b_bin-0363	GCA_903900235.1	97.44	2.42	25	2894200	284	284	21038	21038	10190	10190	157189	157189	74.1	94.1	3035
	uncultured_actinobacterium_Loc080925-5m_bin-0198	GCA_903893745.1	95.41	1.28	0	2936073	489	489	7640	7640	6004	6004	30286	30286	70.21	93.63	3070
	uncultured_actinobacterium_Umea_bin-02322	GCA_903848885.1	97.25	1.28	0	1561776	28	28	104992	104992	55777	55777	255027	255027	60.88	93.67	1578
	uncultured_actinobacterium_Umea1_bin-2932	GCA_903845085.1	97.44	1.28	0	1671102	33	33	149812	149812	50639	50639	329596	329596	59.13	94.46	1615
	uncultured_actinobacterium_Umea2_bin-3384	GCA_903919455.1	99.15	1.28	0	1611381	46	46	69002	69002	35030	35030	291093	291093	56.83	94.03	1571
	uncultured_actinobacterium_Umea2p1_bin-0912	GCA_903919215.1	99.15	1.28	0	2099396	81	81	54135	54135	25918	25918	214530	214530	64.14	94.3	2109
	uncultured_actinobacterium_Umea3p2_bin-1274	GCA_903906055.1	98.29	2.33	16.67	2402986	157	157	32292	32292	15305	15305	128778	128778	64.84	91.68	2471
	uncultured_actinobacterium_VK_bin-4481	GCA_903873395.1	99.15	1.28	0	1664440	18	18	129340	129340	92468	92468	263061	263061	58.04	94.18	1639
	uncultured_actinobacterium_YR3_bin-0537	GCA_903894295.1	98.2	1.28	0	1561618	163	163	15424	15424	9580	9580	54786	54786	59.32	94.99	1655
	uncultured_Candidatus_Microthrix_sp._Ki3-D2_bin-0518	GCA_903867185.1	97.44	3.85	60	2565919	232	232	24548	24548	11059	11059	85427	85427	57.56	94.68	2655
	uncultured_Ilumatobacter_sp._3_20180412_Bin_METABAT_119_1	GCA_905480335.1	97.44	1.71	0	2950962	51	51	91307	91307	57862	57862	226866	226866	62.05	90.6	2901
	Acidobacteria_bacterium_ATN3	GCA_003577105.1	97.44	1.28	0	2867214	104	104	42447	42447	27569	27569	147730	147730	59.93	93.19	2782
	Acidimicrobiia_bacterium_Baikal-deep-G22	GCA_009694435.1	96.58	2.14	0	1765868	93	93	25205	25205	18987	18987	64582	64582	53.24	94.86	1830
	Acidimicrobiia_bacterium_Go_SlAct_bin_94	GCA_018003035.1	95.73	1.28	0	3036826	147	227	50625	28245	20658	13342	205816	140180	62.43	88.24	2794
	Acidimicrobiia_bacterium_Gw_SlAct_bin_350	GCA_018057765.1	97.44	1.71	0	1759823	51	63	65094	53906	34506	27914	258532	258532	35.81	91.92	1740
	Actinobacteria_bacterium_Bin_62_11	GCA_009886115.1	100	3.42	0	5446417	224	224	37180	37180	24314	24314	169714	169714	69.46	91.26	5096
	Actinobacteria_bacterium_F1-120-MAGs023	GCA_005773635.1	95.54	1.28	0	3557840	125	125	60732	60732	28462	28462	234047	234047	58.82	94.34	3463
	Actinobacteria_bacterium_IMCC26256	GCA_001023575.1	99.15	1.28	0	2461858	1	1	2461858	2461858	2461858	2461858	2461858	2461858	55.45	92.62	2310
	Actinobacteria_bacterium_K_DeepCast_35m_m1_297	GCA_016870595.1	96.58	2.14	0	2717219	165	165	26069	26069	16467	16467	79919	79919	73.67	93.66	2795
	Actinobacteria_bacterium_K_DeepCast_65m_m2_097	GCA_016870395.1	98.29	2.14	0	2983521	97	97	61969	61969	30757	30757	199017	199017	70.8	92.22	3100
	Actinobacteria_bacterium_K_Offshore_80m_m2_056	GCA_016870245.1	95.73	2.33	40	3363940	385	385	13129	13129	8737	8737	77369	77369	72.38	93.23	3622
	Actinobacteria_bacterium_M_DeepCast_50m_m2_189	GCA_016870355.1	97.44	2.99	25	2816131	31	31	215763	215763	90842	90842	509187	509187	67.79	93.35	2892
	Actinobacteria_bacterium_palsa_555	GCA_003140175.1	96.39	1.28	0	4245652	128	142	55954	52118	33169	29891	221627	221627	69.45	87.78	4305
	Actinobacteria_bacterium_palsa_610	GCA_003134555.1	98.2	4.56	0	4630445	154	185	85896	74523	30067	25017	365478	253554	67.43	90.6	4792
	uncultured_actinobacterium_AM-lipid-02-D3_bin-0628	GCA_903899845.1	98.29	1.28	0	1750661	129	129	24220	24220	13571	13571	96300	96300	61.29	94	1758
	Acidimicrobiia_bacterium_UBA2766	GCA_002352645.1	95.73	2.14	0	3778022	109	297	58153	25051	34660	12667	220172	110186	54.07	82.14	3439
	Acidimicrobiia_bacterium_3_4_m_bin6	GCA_016650365.1	97.44	2.14	0	3486287	341	341	17193	17193	10223	10223	67953	67953	60.49	92.6	3729
	Acidimicrobiia_bacterium_CO36387bin_10	GCA_011523635.1	96.15	2.14	0	3146511	91	101	53527	53004	34577	31143	167132	167132	66.61	89.96	2950
	Acidimicrobiia_bacterium_Dino_bin35	GCA_009377735.1	96.3	3.28	66.67	3751989	448	448	11016	11016	8374	8374	38205	38205	61.65	90.29	4109
	Acidimicrobiia_bacterium_Plut_88890	GCA_012270885.1	98.29	3.85	0	2597750	235	272	26319	23926	11054	9539	122513	122513	63.76	90.69	2599
	Acidimicrobiia_bacterium_S012_128	GCA_015488325.1	99.15	3.85	20	2892831	162	162	28559	28559	17856	17856	115256	115256	69.28	93.54	3031
	Acidimicrobiia_bacterium_SB0661_bin_37	GCA_009841105.1	95.3	1.28	0	3050210	69	80	69704	64584	44205	38121	215702	215702	66.06	89.92	2843
	Acidimicrobiia_bacterium_SB0664_bin_25	GCA_009838635.1	95.3	1.28	0	2889529	171	214	27809	20787	16897	13498	82243	78653	66.86	90.22	2744
	Acidimicrobiia_bacterium_SS_bin_83	GCA_013002865.1	95.01	1.28	0	2918911	224	224	20252	20252	13030	13030	66325	66325	66.4	92.89	3014
	Acidimicrobiia_bacterium_SZUA-258	GCA_003235475.1	97.36	3.94	50	2137197	117	117	31948	31948	18266	18266	95521	95521	64.72	93.99	2247
	Acidimicrobiia_bacterium_UBA5794	GCA_002418265.1	99.15	1.28	0	2642617	33	46	144000	98965	80079	57425	394511	253121	59.25	91.99	2635
	Acidimicrobiia_bacterium_ZC4RG17	GCA_017577575.1	96.58	1.71	0	2871500	57	57	108340	108340	50377	50377	490935	490935	69.29	94.42	2932
	Actinobacteria_bacterium_HyVt-587	GCA_011371355.1	99.15	2.99	25	2459350	265	265	13327	13327	9280	9280	44212	44212	71.67	94.63	2675
	Actinobacteria_bacterium_M_MetaBat.127	GCA_013152275.1	99.57	4.7	0	3073497	100	114	69325	52946	30734	26953	198335	144707	63.81	90.3	3076
	Actinobacteria_bacterium_M_MetaBat.3	GCA_013151445.1	98.29	2.14	0	3073411	159	167	32497	31656	19329	18399	115512	115512	60.39	91.67	3172
	bacterium_BMS3Abin02	GCA_002897675.1	95.73	3.42	0	2507954	46	46	109525	109525	54520	54520	250990	250990	63.95	90.93	2498
	Gammaproteobacteria_bacterium_OTbin.18 (d__Bacteria; p__Actinomycetota; c__Acidimicrobiia; o__UBA5794; f__UBA4744; g__BMS3Bbin01; s__BMS3Bbin01 sp011682695)	GCA_011682695.1	97.44	4.27	16.67	2581107	127	127	39496	39496	20323	20323	144592	144592	63.25	91	2581
Nitriliruptoria	Euzebya_tangerina_F10	GCA_003074135.1	100	0.85	0	4780058	12	12	3445264	3445264	398338	398338	3445264	3445264	68.87	93.16	4327
	Egicoccus_halophilus_EGI_80432	CP036250	99.15	0.85	0	3980161	1	1	3980161	3980161	3980161	3980161	3980161	3980161	72.61	89.95	3622
	Nitriliruptor_alkaliphilus_DSM_45188	GCA_000969705.1	99.15	2.56	33.33	5558097	1	10	5558097	668548	5558097	555722	5558097	1194192	72.06	90.82	5215
Actinomycetia	Acidipropionibacterium_jensenii_DSM_20535	GCF_000425285.1	99.67	0	0	3028354	56	57	155416	155416	54077	53122	256499	256499	68.66	89.02	2721
	Acidothermus_cellulolyticus_11B	GCF_000015025.1	98.75	0.27	0	2443540	1	1	2443540	2443540	2443540	2443540	2443540	2443540	66.91	89.98	2200
	Actinobaculum_suis_DSM_20639	GCF_900102025.1	98.7	0	0	2200507	38	38	126559	126559	57908	57908	305466	305466	57.83	85.12	1736
	Actinomadura_madurae_DSM_43067	GCF_900115095.1	99.25	1.18	50	10255144	55	60	401555	393747	186457	170908	1225823	957724	72.1	90.09	9399
	Actinomycetospora_chiangmaiensis_DSM_45062	GCF_000379625.1	98.76	0.62	0	5861079	32	35	462485	375077	183158	167433	924042	823482	73.99	91	5693
	Actinoplanes_philippinensis_DSM_43019	2675903218	100	1.85	0	10381230	59	59	527412	527412	175953	175953	805299	805299	71.45	90.3	9421
	Actinopolymorpha_singaporensis_DSM_22024	GCF_900104745.1	99.12	5.29	27.27	6403669	1	1	6403669	6403569	6403669	6403569	6403669	6403569	70.61	88.47	5747
	Actinopolyspora_halophila_DSM_43834	GCF_000371785.1	100	0.53	0	5353291	2	2	5258501	5258493	2676645	2676641	5258501	5258493	68.02	84.5	4891
	Actinospica_robiniae_DSM_44927	GCF_000504285.1	100	4.74	0	9918887	1	3	9918887	9594510	9918887	3306229	9918887	9594510	70.26	86.78	8596
	Actinosynnema_mirum_DSM_43827	GCF_000023245.1	100	1.05	0	8248144	1	1	8248144	8248144	8248144	8248144	8248144	8248144	73.71	87.93	7065
	Aeriscardovia_aeriphila_LMG_21773	GCF_002259595.1	94.58	0	0	1631097	12	12	1039304	1039304	135924	135924	1039304	1039304	54.03	87.78	1296
	Aestuariimicrobium_kwangyangense_DSM_21549	GCF_000421525.1	99.83	0	0	2990149	5	5	743713	743713	598029	598029	1461120	1461120	68.55	91.86	2633
	Agreia_bicolorata_VKM_Ac-1804	GCF_000938265.1	99.12	1.01	0	3920719	20	20	708432	708432	196035	196035	758391	758391	65.19	92.04	3728
	Alloactinosynnema_album_CPCC_201030	GCF_900099755.1	100	1.54	0	7273063	29	35	471839	459069	250795	207786	1025750	989707	69.7	90.51	6587
	Allokutzneria_albata_DSM_44149	GCF_900103775.1	99.47	3.34	0	8565619	1	1	8565619	8565519	8565619	8565519	8565619	8565519	70.26	90.5	7939
	Amycolatopsis_orientalis_DSM_40040	GCF_000478275.1	99.38	0.99	0	9062454	99	99	233061	233061	91539	91539	756371	756371	68.96	90.36	8208
	Arcanobacterium_haemolyticum_DSM_20595	GCF_000092365.1	97.99	0	0	1986154	1	1	1986154	1986154	1986154	1986154	1986154	1986154	53.13	88.97	1852
	Arsenicicoccus_bolidensis_DSM_15745	GCF_000426385.1	100	0.18	100	3995323	86	86	94137	94137	46457	46457	295510	295510	71.8	90.01	3770
	Arthrobacter_globiformis_NBRC_12137	GCF_000238915.1	99.71	0	0	4954410	125	125	121132	121132	39635	39635	378214	378214	66.21	89.1	4545
	Aurantimicrobium_minutum_KNC	GCF_002355535.1	97.47	0	0	1622386	1	1	1622386	1622386	1622386	1622386	1622386	1622386	52.76	94.25	1580
	Auraticoccus_monumenti_MON_2.2	GCF_900101785.1	98.96	1.38	40	4461788	1	1	4461788	4461688	4461788	4461688	4461788	4461688	73.1	89.55	4081
	Austwickia_chelonae_DSM_44178	GCF_900111385.1	100	1.09	0	3544343	9	9	1002457	1002457	393815	393815	1740420	1740420	66.16	88.46	3057
	Beutenbergia_cavernae_DSM_12333	GCF_000023105.1	99.71	0	0	4669183	1	1	4669183	4669183	4669183	4669183	4669183	4669183	73.12	92.68	4217
	Bifidobacterium_bifidum_ATCC_29521	GCF_001025135.1	99.54	0	0	2211039	1	1	2211039	2211039	2211039	2211039	2211039	2211039	62.66	85.75	1827
	Blastococcus_aggregatus_DSM_4725	GCF_900221005.1	99.05	1.72	0	4620309	13	13	741419	741419	355408	355408	1135254	1135254	73.32	90.92	4432
	Bombiscardovia_coagulans_DSM_22924	GCF_002259585.1	92.43	1.16	0	1741326	15	15	200603	200603	116088	116087	732252	732252	47.33	87.51	1456
	Brachybacterium_faecium_DSM_4810	GCF_000023405.1	100	0.58	0	3614992	1	1	3614992	3614992	3614992	3614992	3614992	3614992	72.05	89.88	3122
	Catelliglobosispora_koreensis_DSM_44566	GCF_000379685.1	99.47	1.75	0	7688589	45	48	486507	414922	170857	160166	1510301	714619	64.37	92.7	7515
	Catenulispora_acidiphila_DSM_44928	GCF_000024025.1	99.74	1.32	0	10467782	1	1	10467782	10467782	10467782	10467782	10467782	10467782	69.77	89.03	9036
	Catenuloplanes_japonicus_NRRL_B-16061	GCF_000717135.1	100	1.84	0	10971538	133	133	240066	240066	82492	82492	885816	885816	71.56	88.93	9767
	Cellulomonas_flavigena_DSM_20109	GCF_000092865.1	100	0.58	100	4123179	1	1	4123179	4123179	4123179	4123179	4123179	4123179	74.29	90.6	3721
	Clavibacter_michiganensis_VKM_Ac-1403	GCF_900168345.1	99.49	0	0	3295723	13	14	2018315	2018315	253517	235368	2018315	2018315	72.73	90.56	3072
	Cnuibacter_physcomitrellae_XA	GCF_002096055.1	99.24	1.01	0	4351649	3	3	4061502	4061502	1450549	1450549	4061502	4061502	70.79	90.87	4131
	Compostimonas_suwonensis_DSM_25625	GCF_002797855.1	99.24	1.52	0	3882495	10	10	725454	725454	388249	388249	876701	876701	69.28	90.44	3437
	Corynebacterium_diphtheriae_DSM_44123	GCF_001913265.1	99.67	0.11	100	2371600	28	28	164585	164585	84700	84700	407932	407932	53.53	89.29	2258
	Cryptosporangium_arvum_DSM_44712	GCF_000585375.1	100	0.7	0	9195993	1	5	9195993	4619150	9195993	1839118	9195993	4619150	71.7	90.95	8562
	Dactylosporangium_aurantiacum_NRRL_B-8018	GCF_000716715.1	99.82	4.91	9.09	11445570	228	228	205318	205318	50199	50199	528764	528764	73.2	89.93	10335
	Demequina_aestuarii_NBRC_106260	GCF_000975095.1	97.11	0.58	0	2790392	6	8	2471443	1893977	465065	348769	2471443	1893977	69.14	92.08	2611
	Demetria_terragena_DSM_11295	GCF_000376825.1	99.46	0.54	0	3574772	4	4	2734271	2734271	893693	893693	2734271	2734271	64.74	93.17	3402
	Dermabacter_hominis_NBRC_106157	GCF_001570785.1	94.15	0.19	0	2155270	28	28	272479	272479	76973	76973	602708	602708	63.18	91.06	1902
	Dermatophilus_congolensis_DSM_44180	GCF_000429885.1	95.79	0	0	2617709	10	12	424658	424658	261770	218139	953160	953160	59.43	89.69	2316
	Devriesea_agamarum_IMP2	GCF_900070355.1	97.98	0	0	2958880	1	1	2958880	2958880	2958880	2958880	2958880	2958880	60.14	87.75	2564
	Diaminobutyricimonas_aerilata_DSM_27393	GCF_002797715.1	98.99	0.34	50	3494536	1	1	3494536	3494536	3494536	3494536	3494536	3494536	70.68	92.57	3294
	Dietzia_maris_DSM_43672	GCF_001630765.1	99.41	0.2	0	3505372	57	57	121122	121122	61497	61497	271129	271129	70.86	90.13	3300
	Frankia_alni_ACN14A	GCF_000058485.1	99.65	1.09	0	7497934	1	1	7497934	7497934	7497934	7497934	7497934	7497934	72.83	85.41	6084
	Gardnerella_vaginalis_ATCC_14018	GCF_001042655.1	99.55	0	0	1667406	1	1	1667406	1667406	1667406	1667406	1667406	1667406	41.36	86.99	1273
	Glaciibacter_superstes_DSM_21135	GCF_000421145.1	99.49	2.02	0	4802534	38	39	254677	254677	126382	123141	435115	435115	64.38	90.92	4560
	Gordonia_bronchialis_DSM_43247	GCF_000024785.1	100	0.06	0	5290012	2	2	5208602	5208602	2645006	2645006	5208602	5208602	67.04	90.44	5004
	Granulicoccus_phenolivorans_DSM_17626	GCF_000423085.1	98.7	0.52	0	4117723	74	83	88652	82277	55644	49544	277336	277336	68.99	90.06	3807
	Gulosibacter_molinativorax_DSM_13485	GCF_000425685.1	98.64	0.58	0	3379129	79	82	127715	125709	42773	41203	210142	210142	64.3	90.37	3168
	Haematomicrobium_sanguinis_DSM_21259	GCF_000688395.1	99.26	0.15	0	2925008	27	27	189058	189058	108333	108333	358125	358125	61.9	91.4	2692
	Haloactinobacterium_album_DSM_21368	GCF_900105765.1	99.71	0.29	0	4830506	2	2	2546226	2546226	2415253	2415253	2546226	2546226	68.61	91.93	4342
	Haloactinopolyspora_alba_YIM_93246	RZHB00000000	99.71	0.74	0	5539514	46	57	266465	216236	120424	97182	606524	573125	70.59	90.65	5150
	Haloechinothrix_alba_DSM_45207	GCF_900188115.1	99.29	0.54	0	4744155	80	80	191565	191565	59301	59301	336263	336263	68.66	88.51	4507
	Haloglycomyces_albus_DSM_45210	GCF_000527155.1	96.54	0.55	0	3535419	1	1	3535419	3535411	3535419	3535411	3535419	3535411	60.37	84.99	3210
	Herbiconiux_ginsengi_CGMCC_4.3491	GCF_900107435.1	99.49	1.94	0	4853715	12	14	949525	778937	404476	346618	1756164	1721205	68.43	91.2	4546
	Herbidospora_cretacea_NBRC_15474	GCF_001570605.1	100	1.32	0	8282092	36	49	383282	238756	230058	168932	703677	679645	70.73	91.26	7422
	Intrasporangium_calvum_DSM_43043	GCF_000184685.1	100	0.54	0	4024382	1	1	4024382	4024382	4024382	4024382	4024382	4024382	70.7	90.48	3655
	Janibacter_limosus_NBRC_16128	GCF_001570985.1	100	0	0	3378259	101	101	69322	69322	33448	33448	178060	178060	69.82	93.29	3318
	Jatrophihabitans_endophyticus_DSM_45627	GCF_900129455.1	95.64	0.47	0	4480046	10	10	953441	953441	448004	448004	1119061	1119061	72.94	92.85	4211
	Jiangella_gansuensis_DSM_44835	GCF_000515395.1	97.06	1.47	33.33	5585780	1	9	5585780	1306022	5585780	620553	5585780	1998157	70.92	90.63	5169
	Jonesia_denitrificans_DSM_20603	GCF_000024065.1	100	0	0	2749646	1	1	2749646	2749646	2749646	2749646	2749646	2749646	58.42	90.88	2565
	Kibdelosporangium_aridum_DSM_43828	GCF_900176515.1	99.11	3.93	0	12276125	41	47	717233	567844	299417	261139	2203829	1992540	66.2	91.07	11207
	Kitasatospora_setae_KM-6054	GCF_000269985.1	100	3.6	10	8783278	1	1	8783278	8783278	8783278	8783278	8783278	8783278	74.2	87.27	7611
	Knoellia_sinensis_KCTC_19936	GCF_000768705.1	100	0	0	3987063	61	61	258272	258272	65361	65361	587793	587793	68.34	91.93	3831
	Kribbella_flavida_DSM_17836	GCF_000024345.1	100	2.94	0	7579488	1	1	7579488	7579488	7579488	7579488	7579488	7579488	70.57	90.09	7063
	Kytococcus_sedentarius_DSM_20547	GCF_000023925.1	94.68	0	0	2785024	1	1	2785024	2785024	2785024	2785024	2785024	2785024	71.63	90.57	2624
	Lawsonella_clevelandensis_X1036	GCF_001293125.1	95	0	0	1860551	1	1	1860551	1860546	1860551	1860546	1860551	1860546	58.59	89.16	1588
	Lechevalieria_aerocolonigenes_NRRL_B-3298	GCF_000719205.1	99.51	1.77	0	10648728	204	204	163428	163428	52199	52199	479707	479707	68.95	91.58	9939
	Lentzea_albidocapillata_DSM_44073	GCF_900176525.1	98.87	2.13	11.11	8639486	37	43	453453	397314	233499	200908	909254	712468	68.71	91.65	8204
	Longispora_albida_DSM_44784	GCF_000379825.1	100	2.37	0	6821241	27	29	569703	569702	252638	235212	913944	882317	70.29	90.7	6365
	Luteimicrobium_subarcticum_DSM_22413	GCF_002798015.1	100	0	0	3632746	14	14	860796	860788	259481	259481	1004268	1004268	73.19	91.58	3184
	Luteipulveratus_mongoliensis_MN07-A0370	GCF_001190945.1	100	0.18	0	5420910	1	1	5420910	5420910	5420910	5420910	5420910	5420910	68.24	92.1	5166
	Lysinimicrobium_mangrovi_NBRC_105856	GCF_000759715.1	97.69	0.58	0	2968736	33	35	207197	175847	89961	84796	421019	421019	71.81	92.3	2764
	Marinactinospora_thermotolerans_DSM_45154	GCF_900167435.1	100	0.82	0	5663707	37	49	420809	277454	153073	115494	701120	531610	71.61	84.79	4964
	Microbispora_rosea_ATCC_12950	GCF_900156315.1	99.84	0.92	25	8866369	83	95	205979	200586	106823	93250	581257	581257	71.17	88.61	8227
	Micrococcus_luteus_NCTC_2665	GCF_000023205.1	98.25	0	0	2501097	1	1	2501097	2501097	2501097	2501097	2501097	2501097	73	90.54	2288
	Microlunatus_phosphovorus_NM-1	GCF_000270245.1	99.31	1.12	0	5683123	1	1	5683123	5683123	5683123	5683123	5683123	5683123	67.27	89.69	5200
	Microterricola_viridarii_DSM_21772	GCF_900104895.1	99.41	1.26	60	3837821	1	1	3837821	3837721	3837821	3837721	3837821	3837721	69.64	89.73	3493
	Microtetraspora_glauca_NBRC_14761	GCF_001570385.1	100	3.74	31.25	9275754	62	70	299850	292641	149608	132480	987415	986452	70.15	88	8548
	Mobilicoccus_pelagius_NBRC_104925	GCF_000247995.1	99.82	0.55	0	3544917	97	97	120644	120644	36545	36545	271469	271469	71.89	87.96	3087
	Mobiluncus_curtisii_ATCC_35241	GCF_000146285.1	100	1.42	0	2152970	8	21	2137068	340173	269121	101755	2137068	517818	55.66	89.82	1845
	Mumia_flava_DSM_27763	GCF_002797495.1	99.22	0	0	4402465	7	7	3029214	3029214	628923	628923	3029214	3029214	72	92.51	4066
	Mycetocola_saprophilus_NRRL_B-24119	GCF_000718085.1	99.49	0.84	0	3451363	20	20	1242393	1242393	172568	172568	1442098	1442098	66.14	89.82	3165
	Mycobacterium_tuberculosis_H37Rv	GCF_000277735.2	99.94	0	0	4411709	1	1	4411709	4411709	4411709	4411709	4411709	4411709	65.62	90.44	4079
	Nakamurella_multipartita_DSM_44233	GCF_000024365.1	99.93	1.32	0	6060298	1	1	6060298	6060298	6060298	6060298	6060298	6060298	70.92	89.61	5465
	Nanopelagicus_abundans_MMS-IIB-91	GCA_002288305.1	81.5	0.53	0	1161863	1	1	1161863	1161863	1161863	1161863	1161863	1161863	40.22	94.71	1175
	Nanopelagicus_hibericus_MMS-21-160	GCA_002288005.1	80.71	0	0	1223088	1	1	1223088	1223088	1223088	1223088	1223088	1223088	42.37	94.95	1237
	Nanopelagicus_limnes_MMS-21-122	GCA_002287885.2	80.01	0	0	1238108	1	1	1238108	1238108	1238108	1238108	1238108	1238108	41.45	95.31	1237
	Nocardia_asteroides_NBRC_15531	GCF_000308355.2	99.37	2.11	16.67	6954782	39	39	472953	472953	178327	178327	1191150	1191150	69.92	90.48	6411
	Nocardiopsis_dassonvillei_DSM_43111	GCF_000092985.1	100	0	0	6543312	2	2	5767958	5767958	3271656	3271656	5767958	5767958	72.73	84.77	5559
	Nonomuraea_pusilla_DSM_43357	GCF_900109355.1	99.31	2.07	33.33	9204326	66	73	299537	297981	139459	126007	673642	656429	72.41	89.34	8546
	Oerskovia_turbata_NRRL_B-8019	GCF_000718325.1	100	0.58	0	4028666	74	74	287154	287154	54441	54441	381846	381846	72.21	89.94	3583
	Okibacterium_fritillariae_VKM_Ac-2059	GCF_900167575.1	98.99	0	0	3138231	4	4	2068692	2068692	784557	784557	2068692	2068692	67.78	90.59	2808
	Parascardovia_denticolens_DSM_10105	GCF_001042675.1	99.77	0	0	1890857	1	1	1890857	1890857	1890857	1890857	1890857	1890857	58.31	87.25	1528
	Phycicoccus_jejuensis_NRRL_B-24460	GCF_000720925.1	100	0.68	0	3985545	97	97	459479	459479	41088	41088	785252	785252	73.54	90.63	3826
	Phytoactinopolyspora_endophytica_EGI_60009	RZHA00000000	96.99	1.76	0	7610668	67	1812	338803	7389	113592	4152	775495	28705	66.98	85.1	7233
	Planktophila_dulcis_MMS-21-155	GCA_002287965.1	89.75	0.7	0	1361776	1	1	1361776	1361776	1361776	1361776	1361776	1361776	47.92	95.17	1371
	Planktophila_dulcis_MMS-IA-53	GCA_002288045.1	90.01	0	0	1365934	1	1	1365934	1365934	1365934	1365934	1365934	1365934	47.96	95.14	1371
	Planktophila_dulcis_MMS-IIA-65	GCA_002288225.1	90.01	0	0	1348019	1	1	1348019	1348019	1348019	1348019	1348019	1348019	47.98	95.23	1360
	Planktophila_lacus_MMS-IIB-106	GCA_002288325.1	90.63	0	0	1384812	1	1	1384812	1384812	1384812	1384812	1384812	1384812	47.78	95.32	1382
	Planktophila_lacus_MMS-IIB-60	GCA_002288385.1	90.1	0	0	1410107	1	1	1410107	1410107	1410107	1410107	1410107	1410107	47.76	95.13	1404
	Planktophila_lacus_MMS-IIB-91	GCA_002288305.1	90.1	0.26	100	1460061	1	1	1460061	1460061	1460061	1460061	1460061	1460061	47.54	95.2	1451
	Planktophila_limnetica_MMS-VB-114	GCA_002288185.1	88.7	0.53	100	1328793	1	1	1328793	1328793	1328793	1328793	1328793	1328793	45.02	95.51	1348
	Planktophila_sulfonica_MMS-IA-56	GCA_002288065.1	90.54	0.7	0	1344614	1	1	1344614	1344614	1344614	1344614	1344614	1344614	48.56	95.4	1347
	Planktophila_vernalis_MMS-IIA-15	GCA_002288185.1	87.82	0.26	100	1364004	1	1	1364004	1364004	1364004	1364004	1364004	1364004	45.75	95.38	1372
	Planktophila_versatilis_MMS-IA-105	GCA_002288145.1	89.31	0	0	1326591	1	1	1326591	1326591	1326591	1326591	1326591	1326591	48.18	94.83	1341
	Planktophila_versatilis_MMS-IA-79	GCA_002288105.1	89.31	0	0	1331009	1	1	1331009	1331009	1331009	1331009	1331009	1331009	48.26	94.71	1343
	Planktophila_versatilis_MMS-IIB-142	GCA_002288345.1	89.31	0	0	1266983	1	1	1266983	1266983	1266983	1266983	1266983	1266983	48.31	94.98	1274
	Planktophila_versatilis_MMS-IIB-76	GCA_002288265.1	89.31	0	0	1325420	1	1	1325420	1325420	1325420	1325420	1325420	1325420	48.22	94.7	1332
	Plantibacter_flavus_VKM_Ac-2504	GCF_900177615.1	99.49	2.02	0	4300060	11	12	544526	544526	390914	358324	1343483	1274659	69.08	90.35	4023
	Prauserella_rugosa_NRRL_B-2295	GCF_000719975.1	100	0.25	0	5220823	98	98	283749	283749	53273	53273	536092	536092	70.02	89.72	4911
	Propionibacterium_acnes_DSM_1897	GCF_000472405.1	99.43	0.03	0	2478994	10	10	893853	893850	247899	247898	972658	972652	60.05	89.8	2315
	Propionibacterium_freudenreichii_DSM_20271	GCF_000940845.1	98.79	0	0	2649166	1	1	2649166	2649166	2649166	2649166	2649166	2649166	67.34	87.74	2320
	Propionicicella_superfundia_DSM_22317	GCF_000423465.1	97.24	0.52	0	3623963	23	36	799902	189247	157563	100485	1024756	597086	70	89.84	3318
	Propionicimonas_paludicola_DSM_15597	GCF_002563675.1	95.16	0.43	0	3262476	1	1	3262476	3262476	3262476	3262476	3262476	3262476	68.16	91.22	2989
	Propionimicrobium_lymphophilum_DSM_4903	GCF_000423485.1	99.12	0	0	2035623	26	29	465110	171512	78293	70190	569167	569167	56.06	90.51	1841
	Pseudonocardia_thermophila_DSM_43832	GCF_900142365.1	99.47	2.84	0	6098214	47	47	208403	208403	129749	129749	485148	485148	72.93	90.5	5866
	Pseudoscardovia_suis_DSM_24744	GCF_002797875.1	100	0	0	2247459	19	19	431126	431126	118287	118287	727315	727315	60.52	84.93	1715
	Raineyella_antarctica_LZ-22	GCF_900092135.1	98.7	0.43	0	3760249	36	38	360504	254760	104451	98952	557777	415045	70.22	90.36	3421
	Rathayibacter_rathayi_VKM_Ac-1601	GCF_900215645.1	99.41	2.61	0	3222676	45	46	321699	321699	71615	70050	587902	587902	69.29	87.41	3125
	Renibacterium_salmoninarum_ATCC_33209	GCF_000018885.1	99.02	0.49	0	3155250	1	1	3155250	3155250	3155250	3155250	3155250	3155250	56.27	90.22	3528
	Rhodococcus_rhodochrous_NCTC10210	GCF_900187265.1	99.81	1.19	0	5274756	1	1	5274756	5274756	5274756	5274756	5274756	5274756	68.17	91.36	4836
	Rhodoluna_lacicola_MWH-Ta8	GCF_000699505.1	99.42	0	0	1430433	1	1	1430433	1430433	1430433	1430433	1430433	1430433	51.53	94.65	1370
	Rothia_dentocariosa_ATCC_17931	GCF_000164695.2	99.34	0	0	2506025	1	1	2506025	2506025	2506025	2506025	2506025	2506025	53.69	85.51	2152
	Ruania_albidiflava_DSM_18029	GCF_000421225.1	98.64	0.78	0	4174923	60	60	211565	211565	69582	69582	495633	495633	70.05	91.04	3834
	Saccharomonospora_viridis_DSM_43017	GCF_000023865.1	100	0	0	4308349	1	1	4308349	4308349	4308349	4308349	4308349	4308349	67.32	88.15	3939
	Salinibacterium_amurskyense_DSM_16400	GCF_002797685.1	98.99	0.51	0	2776536	4	4	1901986	1901986	694134	694134	1901986	1901986	61.88	92.54	2623
	Salinispora_arenicola_CNS-205	GCF_000018265.1	99.39	0.12	0	5786361	1	1	5786361	5786361	5786361	5786361	5786361	5786361	69.52	87.27	5095
	Sanguibacter_keddieii_DSM_10542	GCF_000024925.1	100	0.1	0	4253413	1	1	4253413	4253413	4253413	4253413	4253413	4253413	71.89	90.28	3717
	Scardovia_inopinata_JCM_12537	GCF_001042695.1	99.3	0.47	0	1797862	1	1	1797862	1797862	1797862	1797862	1797862	1797862	48.63	88.46	1471
	Sciscionella_marina_DSM_45152	GCF_000379465.1	99.29	0.89	0	8536451	86	87	453413	419197	99261	98115	1206190	1206189	67.77	90.1	8138
	Sediminihabitans_luteus_DSM_25478	GCF_002797595.1	100	0	0	3421787	9	9	817742	817742	380198	380198	1303450	1303450	73.59	91.25	3010
	Segniliparus_rotundus_DSM_44985	GCF_000092825.1	96.73	0	0	3157527	1	1	3157527	3157527	3157527	3157527	3157527	3157527	66.79	90.72	3075
	Serinibacter_salmoneus_DSM_21801	GCF_002563925.1	97.58	0	0	3268715	1	1	3268715	3268715	3268715	3268715	3268715	3268715	71.2	91.05	2895
	Serinicoccus_marinus_DSM_15273	GCF_000421245.1	99.45	0.55	0	3396505	29	29	378189	378189	117120	117120	490760	490760	72.21	91.32	3239
	Sinosporangium_album_CPCC_201354	GCF_900100605.1	99.31	2.99	10	7057140	98	108	222434	184011	72011	65278	409827	409827	69.3	86.4	6253
	Skermania_piniformis_NBRC_15059	GCF_001552855.1	98.68	1.03	0	4207734	44	44	212303	212303	95630	95630	610574	610574	68.62	92.49	3907
	Smaragdicoccus_niigatensis_DSM_44881	GCF_000380645.1	98.76	1.02	0	5320466	19	19	656779	656779	280024	280024	1092008	1092008	64.34	92.78	5138
	Spirillospora_albida_NRRL_B-3350	GCF_000718255.1	100	0	0	6032404	92	92	259925	259925	65569	65569	515389	515389	72.64	90.11	5630
	Sporichthya_polymorpha_DSM_43042	GCF_000384115.1	100	0	0	5500153	1	31	5500153	2983097	5500153	177327	5500153	2983097	71.41	91.29	5200
	Stackebrandtia_nassauensis_DSM_44728	GCF_000024545.1	99.55	0.75	0	6841557	1	1	6841557	6841557	6841557	6841557	6841557	6841557	68.13	91.24	6441
	Streptacidiphilus_albus_JL83	GCF_000744705.1	99.47	1.05	0	9915093	1	1	9915093	9915093	9915093	9915093	9915093	9915093	71.77	86.56	8713
	Streptoalloteichus_hindustanus_DSM_44523	GCF_900129375.1	100	4.97	0	7279383	33	33	644701	644701	220587	220587	1187168	1187168	72.62	85.74	6542
	Streptomyces_albus_NBRC_13014	GCF_000813365.1	99.64	1.25	0	7594511	95	117	145917	128836	79942	64846	428540	405423	72.74	86.64	6438
	Streptosporangium_roseum_DSM_43021	GCF_000024865.1	99.29	0.87	0	10369518	2	2	10341314	10341314	5184759	5184759	10341314	10341314	70.86	86.57	9229
	Tersicoccus_phoenicis_DSM_30849	GCF_001968835.1	97.63	0.8	0	3209563	132	132	108378	108378	24314	24314	248968	248968	70.67	89.85	3045
	Tessaracoccus_bendigoensis_DSM_12906	GCF_900141915.1	99.3	1.05	0	4131430	158	158	43219	43219	26148	26148	131188	131188	66.66	89.88	3753
	Tetrasphaera_japonica_T1-X7	GCF_001046855.1	92.43	2.43	28.57	5162321	1	435	5162321	19766	5162321	11767	5162321	109223	71.51	84.49	4582
	Thermoactinospora_rubra_YIM_77501	GCF_002093975.1	99.47	0.87	22.22	8220793	113	113	204211	204211	72750	72750	492437	492434	71.71	90.22	7901
	Thermobispora_bispora_DSM_43833	GCF_000092645.1	98.94	0.26	0	4189976	1	1	4189976	4189976	4189976	4189976	4189976	4189976	72.43	83.93	3588
	Thermocrispum_municipale_DSM_44069	GCF_000427825.1	99.65	0.18	0	4526423	27	30	347598	342093	167645	150866	1045038	792700	68.89	89.71	4203
	Timonella_senegalensis_JC301	GCF_000312125.1	97.21	0	0	3009940	6	78	727929	64604	501656	38289	1059241	199104	61.43	86.82	2724
	Tomitella_biformata_AHU_1821	GCF_000524475.1	100	0.2	0	4709534	113	113	165654	165654	41677	41677	377535	377535	68.09	90.46	4416
	Tsukamurella_paurometabola_DSM_20162	GCF_000092225.1	99.94	0.48	0	4479724	2	2	4379918	4379918	2239862	2239862	4379918	4379918	68.4	92.5	4336
	Turicella_otitidis_ATCC_51513	GCF_000296405.1	96.23	0	0	2118285	6	87	595073	37124	353047	24029	659597	147169	71.39	84.48	1801
	Varibaculum_cambriense_DSM_15806	GCF_000420065.1	99.53	0.95	0	2022936	10	10	1161665	1161665	202293	202293	1161665	1161665	53.43	90.05	1712
	Williamsia_muralis_NBRC_105860	GCF_001598915.1	99.43	0.41	0	5538168	22	22	770005	770005	251734	251734	1430875	1430875	64.72	91.3	5165
	Xiangella_phaseoli_CGMCC_4.7038	GCF_900109115.1	100	1.32	0	6507138	30	34	447225	441717	216904	191327	1036202	798712	71.33	89.15	5908
	Yaniella_halotolerans_DSM_15476	GCF_000420805.1	95.43	0.68	0	2775456	6	6	1587996	1587996	462576	462576	1587996	1587996	55.65	91.04	2581
Outgroup	Chloroflexus_aurantiacus_J-10-fl (outgroup)	GCA_000018865.1	99.69	0	0	5258541	1	1	5258541	5258541	5258541	5258541	5258541	5258541	56.7	83.73	4336

## Sheet: Table S5
Table S5 General features of genomes related to the strain EGI L10123T with reference types strains (including pure cultures and enrichment cultures) in the class Acidimicrobiia .
Strains	Completeness (%)	Contamination (%)	Genome size (bp)	Contigs	GC (%)	rRNA	tRNA	tmRNA	Total genes	CDS	Genes assigned to KEGG	Genes assigned to COGs	Genes with transmembrane helices	antiSMASH BGCs	CRISPR repeats
1	100	2.14	3293621	49	70.54	3	51	2	3201	3145	2021	2404	697	143	12
2	100	1.28	2489535	101	51.06	3	46	1	2335	2285	1555	1767	458	38	6
3	99.15	3.42	4269910	342	66.99	3	44	1	4057	4009	2220	3188	860	137	14
4	99.15	3.42	4775416	1	68.59	3	54	1	4316	4258	2266	3199	879	118	23
5	99.15	1.71	4830181	1	67.29	6	52	1	4284	4225	2212	3180	870	180	23
6	99.15	2.99	6220585	73	70.19	3	63	1	5798	5731	2846	4358	808	172	14
7	99.15	1.28	3715454	1	72.56	3	60	1	3704	3640	1887	2687	438	174	7
8	99.15	1.28	2461858	1	55.45	3	45	1	2317	2268	1585	1756	533	61	3
9	98.29	2.99	4107660	1	71.81	3	51	1	3984	3931	2177	2838	907	140	2
10	98.29	2.14	4019867	183	47.75	6	46	1	3570	3517	1802	2406	443	80	10
11	97.44	1.28	3316799	10	57.26	3	46	2	2983	2932	1843	2174	726	85	4
12	96.58	2.14	2928893	115	55.34	3	46	1	2769	2719	1536	1963	553	44	3
13	94.87	0.85	4211496	87	66.33	3	56	1	3876	3816	2011	2636	894	75	3
14	94.87	0.85	4202850	13	66.39	3	53	1	3876	3819	1987	2636	392	81	6
15	94.87	1.28	2158157	1	68.29	6	45	1	2068	2016	1417	1620	440	40	3
16	82.88	2.99	3993472	1477	73.11	4	50	1	3813	3758	2396	3281	638	47	0
Notes: 1, Rhabdothermincola sediminis SYSU G02662T; 2, Ferrithrix thermotolerans DSM 19514T; 3, Ilumatobacter nonamiensis YM16-303T; 4, Ilumatobacter fluminis DSM 18936T; 5, Ilumatobacter coccineus YM16-304T; 6, Desertimonas flava SYSU D60003T; 7, Actinomarinicola tropica SCSIO 58843T; 8, Actinobacteria bacterium IMCC26256; 9, EGI L10123T; 10, Acidithrix ferrooxidans Py-F3T; 11, Actinobacteria ba…

## Sheet: Table S6
Table S6 Fatty acid profiles of strain EGI L10123T.
	EGI L10123T (%)
Saturated chain
C12:0	4.25
C14:0	0.37
C16:0	6.18
C17:0	1.24
C18:0	1.89
Branched
iso-C16:0	13.02
iso-C17:0	0.18
iso-C20:0	0.18
anteiso-C14:0	10.56
iso-C11:0 3-OH	0.46
C19:0 cyclo ω8c	0.5
Unsaturated
C16:1ω5c	0.77
C17:1ω8c	4.14
C18:1ω6c (6,9,12)	2.71
anteiso-C17:1ω9c	0.74
iso-C16:1 H	7.03
iso-C18:1 H	4.11
C16:1 2-OH	0.36
C18:1 2-OH	0.6
Summed Feature
3	10.41
8	28
9	2.29
Note: Values are percentages of total fatty acid content. All data were generated from this study. Summed features represent groups of two or more fatty acids that cannot be separated by GLC with MIDI system. Summed Feature 3, C16:1ω6c and/or C16:1ω7c; Summed Feature 8, C18:1ω7c and/or C18:1ω6c; Summed Feature 9, iso-C 17:1 ω9c and/or 10-methyl C16:0.

## Sheet: Table S7
Table S7 List of genes in Acidimicrobiia in the main text.
Pathway		Gene	KO	Function	Acidimicrobiia_bacterium_SS_bin_83	Actinobacteria_bacterium_HyVt_587	Actinobacteria_bacterium_M_MetaBat_3	Acidimicrobiia_bacterium_UBA5794	Acidimicrobiia_bacterium_SZUA_258	Acidimicrobiia_bacterium_Plut_88890	Acidimicrobiia_bacterium_S012_128	Acidimicrobiia_bacterium_Dino_bin35	Acidimicrobiia_bacterium_ZC4RG17	Acidimicrobiia_bacterium_3_4_m_bin6	Acidimicrobiia_bacterium_SB0661_bin_37	Acidimicrobiia_bacterium_CO36387bin_10	Acidimicrobiia_bacterium_SB0664_bin_25	Gammaproteobacteria_bacterium_OTbin_18	Actinobacteria_bacterium_M_MetaBat_127	bacterium_BMS3Abin02	Acidobacteria_bacterium_ATN3	Acidimicrobiia_bacterium_UBA2766	Acidimicrobiia_bacterium_Go_SlAct_bin_94	Acidimicrobiia_bacterium_Gw_SlAct_bin_350	Actinobacteria_bacterium_Bin_62_11	Actinobacteria_bacterium_F1_120_MAGs023	Actinobacteria_bacterium_palsa_610	Actinobacteria_bacterium_K_DeepCast_65m_m2_097	Actinobacteria_bacterium_IMCC26256	Actinobacteria_bacterium_K_Offshore_80m_m2_056	Actinobacteria_bacterium_K_DeepCast_35m_m1_297	uncultured_actinobacterium_LaPlata_b_bin_0363	Actinobacteria_bacterium_palsa_555	Actinobacteria_bacterium_M_DeepCast_50m_m2_189	Acidimicrobiia_bacterium_Baikal_deep_G22	Actinobacteria_bacterium_AC_14	Acidimicrobiaceae_bacterium_bog_536	Actinobacteria_bacterium_AC_35	Acidiferrimicrobium_australe_USS_CCA1	Acidithrix_ferrooxidans_Py_F3	Acidimicrobiaceae_bacterium_MAG_4	Ferrithrix_thermotolerans_DSM_19514	Acidimicrobium_ferrooxidans_DSM_10331	Ferrimicrobium_acidiphilum_DSM_19497	uncultured_Acidimicrobiaceae_bacterium_AlinenLipids_bin_1554	Acidimicrobiaceae_bacterium_bog_793	Acidimicrobiaceae_bacterium_palsa_601	Acidimicrobiaceae_bacterium_bog_560	Acidimicrobiaceae_bacterium_bog_808
Orders (O)					UBA5794																ATN3	UBA2766	IMCC26256													Acidimicrobiales
Carbon fixation in photosynthetic organisms		mdh	K00024	malate dehydrogenase	1	1	1	2	1	1	2	1	1	1	1	1	1	1	1	1	1	1	1	1	1	1	1	1	1	1	2	2	1	1	1	1	1	1	1	1	1	1	1	1	1	1	1	1	1
		E1.1.1.40, maeB	K00029	malate dehydrogenase (oxaloacetate-decarboxylating)(NADP+)	0	0	0	0	0	1	1	0	1	0	0	0	0	1	1	1	0	0	0	0	0	0	0	0	0	0	0	0	0	0	0	0	0	0	0	0	0	0	0	0	0	0	0	0	0
		GAPDH, gapA	K00134	glyceraldehyde 3-phosphate dehydrogenase (phosphorylating)	2	2	1	1	1	2	2	1	3	1	2	2	2	1	1	1	1	1	1	1	1	1	1	1	1	1	1	1	1	1	1	1	1	1	1	1	1	1	1	1	1	2	2	1	1
		gap2, gapB	K00150	glyceraldehyde-3-phosphate dehydrogenase	1	0	0	0	0	1	1	0	1	1	1	1	1	1	2	1	0	0	0	0	0	0	0	0	0	0	0	0	0	0	0	0	0	0	0	0	0	0	0	0	0	0	0	0	0
		E2.2.1.1, tktA, tktB	K00615	transketolase	1	1	1	3	3	1	1	5	2	2	1	1	1	3	5	0	1	1	1	1	1	1	1	1	1	1	1	1	1	1	1	1	3	1	1	1	1	2	1	5	1	1	2	1	1
		PRK, prkB	K00855	phosphoribulokinase	0	0	0	0	0	0	1	0	0	0	0	0	0	0	0	0	0	0	0	0	0	0	0	0	1	0	0	0	0	0	0	0	0	0	1	0	0	1	0	1	0	0	0	1	0
		PGK, pgk	K00927	phosphoglycerate kinase	1	1	1	1	1	1	1	1	1	1	1	1	1	2	2	1	1	1	1	1	1	1	1	1	1	1	1	1	1	1	1	1	1	1	1	1	1	1	1	1	1	2	1	1	1
		ppdK	K01006	pyruvate, orthophosphate dikinase	1	2	1	1	1	1	1	0	1	3	0	0	0	2	2	1	1	0	0	0	1	1	2	1	1	1	1	2	1	1	1	1	1	1	3	2	1	1	0	1	0	0	0	1	0
		ppc	K01595	phosphoenolpyruvate carboxylase	2	1	1	1	0	0	1	1	1	1	1	1	1	1	1	1	0	0	0	0	0	0	0	0	1	0	0	0	0	0	0	0	0	0	2	0	1	0	0	0	0	0	0	0	0
		rbcL, cbbL	K01601	ribulose-bisphosphate carboxylase large chain	0	0	0	1	0	0	1	0	0	0	0	0	0	0	1	0	1	1	0	0	0	0	0	0	1	0	0	0	0	0	0	0	1	0	1	0	0	1	0	1	0	0	0	1	0
		rbcS, cbbS	K01602	ribulose-bisphosphate carboxylase small chain	0	0	0	0	0	0	1	0	0	0	0	0	0	0	0	0	0	0	0	0	0	0	0	0	1	0	0	0	0	0	0	0	0	0	1	0	0	1	0	1	0	0	0	1	0
		E4.1.1.49, pckA	K01610	phosphoenolpyruvate carboxykinase (ATP)	2	1	1	1	1	0	2	1	1	1	0	0	0	1	1	1	1	1	1	0	0	0	0	0	0	0	0	0	0	0	0	0	0	0	0	0	0	0	0	0	0	0	0	0	0
		xfp, xpk	K01621	xylulose-5-phosphate/fructose-6-phosphate phosphoketolase	0	0	0	0	0	0	0	0	0	0	0	0	0	0	0	0	0	0	0	0	0	0	1	0	0	0	0	0	1	0	0	0	0	0	1	0	0	0	1	0	0	0	0	0	0
		ALDO	K01623	fructose-bisphosphate aldolase, class I	0	0	1	0	1	0	1	1	0	0	1	1	1	0	0	0	0	0	1	0	0	1	1	0	1	1	1	1	1	1	1	0	0	1	0	0	0	1	0	2	0	0	0	0	0
		FBA, fbaA	K01624	fructose-bisphosphate aldolase, class II	1	0	1	0	0	1	0	0	1	1	0	0	0	0	0	0	0	0	0	0	0	0	0	0	0	0	0	0	0	0	0	0	0	0	0	0	1	0	0	0	0	0	0	0	0
		rpe, RPE	K01783	ribulose-phosphate 3-epimerase	0	1	1	1	1	1	2	1	1	1	1	1	1	1	1	1	1	1	1	1	1	1	1	1	1	1	1	1	1	1	1	1	1	1	1	1	1	1	1	1	1	1	1	1	1
		TPI, tpiA	K01803	triosephosphate isomerase (TIM)	1	1	1	1	1	1	1	1	1	1	1	1	1	1	1	1	1	1	1	1	1	1	1	1	1	1	1	1	1	1	1	1	1	1	1	1	1	1	1	1	1	1	1	1	1
		rpiA	K01807	ribose 5-phosphate isomerase A	0	0	0	0	0	0	0	0	0	0	0	0	0	0	0	0	0	1	0	1	0	0	0	1	0	1	1	1	1	0	0	0	0	0	0	1	1	0	0	1	0	1	1	0	0
		rpiB	K01808	ribose 5-phosphate isomerase B	2	2	1	2	2	2	1	2	1	3	1	1	1	2	2	2	2	0	2	0	1	1	1	1	1	2	2	2	1	1	1	2	1	1	1	1	1	1	3	1	1	1	1	1	1
		glpX	K02446	fructose-1,6-bisphosphatase II	1	1	1	1	1	1	1	1	1	1	0	0	0	1	1	1	1	1	1	1	1	1	1	1	1	1	1	1	1	1	1	1	0	1	2	1	1	1	1	1	1	1	1	1	1
		FBP, fbp	K03841	fructose-1,6-bisphosphatase I	0	0	0	0	0	0	0	0	0	0	0	0	0	0	0	0	0	0	0	0	0	0	0	0	0	0	0	0	0	0	0	0	0	0	0	0	0	0	0	0	0	0	0	1	0
		fbaB	K11645	fructose-bisphosphate aldolase, class I	0	1	1	1	0	0	1	0	0	0	1	1	0	0	3	1	1	1	0	1	0	1	0	0	1	0	0	0	0	0	0	1	1	0	1	1	1	1	1	0	1	1	1	1	1
Carbon fixation pathways in prokaryotes		mdh	K00024	malate dehydrogenase	1	1	1	2	1	1	2	1	1	1	1	1	1	1	1	1	1	1	1	1	1	1	1	1	1	1	2	2	1	1	1	1	1	1	1	1	1	1	1	1	1	1	1	1	1
		IDH1, IDH2, icd	K00031	isocitrate dehydrogenase	1	2	1	1	1	2	1	0	2	2	1	1	1	1	1	1	1	1	1	1	1	0	1	1	2	1	1	2	1	1	1	1	1	1	1	1	1	1	1	2	1	2	1	1	1
		porA	K00169	pyruvate ferredoxin oxidoreductase alpha subunit	0	0	0	0	0	0	0	0	0	0	0	0	0	0	0	0	0	0	0	0	0	0	0	0	0	0	0	0	0	0	0	0	0	0	1	0	1	0	0	0	0	1	1	1	1
		porB	K00170	pyruvate ferredoxin oxidoreductase beta subunit	0	0	0	0	0	0	0	0	0	0	0	0	0	0	0	0	0	0	0	0	0	0	0	0	0	0	0	0	0	0	0	0	0	0	1	0	1	0	0	0	0	1	1	1	1
		porC, porG	K00172	pyruvate ferredoxin oxidoreductase gamma subunit	0	0	0	0	0	0	0	0	0	0	0	0	0	0	0	0	0	0	0	0	0	0	0	0	0	0	0	0	0	0	0	0	0	0	1	0	1	0	0	0	0	1	1	1	1
		korA, oorA, oforA	K00174	2-oxoglutarate/2-oxoacid ferredoxin oxidoreductase subunit alpha	1	1	3	3	1	1	4	1	1	1	1	1	1	1	1	2	2	1	1	0	2	1	2	2	0	2	2	2	2	2	1	1	1	0	1	1	1	0	1	0	0	1	1	1	1
		korB, oorB, oforB	K00175	2-oxoglutarate/2-oxoacid ferredoxin oxidoreductase subunit beta	1	1	3	3	1	1	3	1	1	1	1	1	1	1	2	2	1	1	1	0	2	1	2	2	0	2	2	2	2	2	1	1	1	0	1	1	1	0	1	0	0	1	1	1	1
		korD, oorD	K00176	2-oxoglutarate ferredoxin oxidoreductase subunit delta	0	0	0	0	0	0	0	0	0	0	0	0	0	0	0	0	0	0	0	0	1	0	1	1	0	1	1	1	1	1	0	0	0	0	0	0	0	0	0	0	0	0	0	0	0
		korC, oorC	K00177	2-oxoglutarate ferredoxin oxidoreductase subunit gamma	0	0	1	1	0	0	1	0	0	0	0	0	0	0	1	1	0	0	0	0	1	0	1	1	0	1	1	1	1	1	0	0	0	0	0	0	0	0	0	0	0	0	0	0	0
		cooF	K00196	anaerobic carbon-monoxide dehydrogenase iron sulfur subunit	0	0	0	0	0	0	0	0	0	0	0	0	0	1	1	1	0	0	0	0	0	0	0	0	0	0	0	0	0	0	0	0	0	0	0	0	0	0	0	0	0	0	0	1	1
		cooS, acsA	K00198	anaerobic carbon-monoxide dehydrogenase catalytic subunit	0	0	0	0	0	0	0	0	0	0	0	0	0	1	1	1	0	0	0	0	0	0	0	0	0	0	0	0	0	0	0	0	0	0	0	0	0	0	0	0	0	0	0	1	1
		frdA, fdrA	K00233	succinate dehydrogenase flavoprotein subunit	0	0	0	0	0	0	0	0	0	0	0	0	0	0	0	0	0	0	0	0	0	0	0	0	0	0	0	0	0	0	0	0	0	0	0	0	0	0	0	0	0	0	0	0	0
		sdhA, frdA	K00239	succinate dehydrogenase / fumarate reductase, flavoprotein subunit	1	1	1	1	1	1	1	1	1	1	1	1	1	1	1	1	1	1	1	1	1	1	1	2	1	1	1	1	1	1	1	1	1	1	3	1	1	1	2	1	1	1	2	1	1
		sdhB, frdB	K00240	succinate dehydrogenase / fumarate reductase, iron-sulfur subunit	1	1	1	1	1	1	1	1	1	1	1	1	1	1	1	1	1	1	1	1	1	1	1	2	1	1	1	1	2	1	1	1	2	1	2	1	1	1	2	1	1	1	1	1	1
		sdhC, frdC	K00241	succinate dehydrogenase / fumarate reductase, cytochrome b subunit	1	1	1	1	1	1	1	1	1	1	1	1	1	1	1	1	1	1	1	1	1	1	1	1	1	1	1	1	1	1	1	1	0	1	1	1	0	1	2	1	0	0	0	0	0
		sdhD, frdD	K00242	succinate dehydrogenase / fumarate reductase, membrane anchor subunit	0	0	0	0	0	0	0	0	0	0	0	0	0	0	0	0	1	0	0	0	0	0	0	0	1	0	0	0	0	0	0	0	0	0	0	0	0	1	0	1	0	0	0	0	0
		frdA	K00244	fumarate reductase flavoprotein subunit	0	0	0	0	0	0	0	0	0	1	0	0	0	0	1	0	0	0	0	0	0	0	0	0	0	0	0	0	0	0	0	0	0	0	0	0	0	0	0	0	0	0	0	0	0
		frdB	K00245	fumarate reductase iron-sulfur subunit	0	0	0	0	0	0	0	0	0	0	0	0	0	0	0	0	0	0	0	0	0	0	0	0	0	0	0	0	0	0	0	0	0	0	0	0	0	0	0	0	0	0	0	0	0
		frdC	K00246	succinate dehydrogenase subunit C	0	0	0	0	0	0	0	0	0	0	0	0	0	0	0	0	0	0	0	0	0	0	0	0	0	0	0	0	0	0	0	0	0	0	0	0	0	0	0	0	0	0	0	0	0
		frdD	K00247	succinate dehydrogenase subunit D	0	0	0	0	0	0	0	0	0	0	0	0	0	0	0	0	0	0	0	0	0	0	0	0	0	0	0	0	0	0	0	0	0	0	0	0	0	0	0	0	0	0	0	0	0
		metF, MTHFR	K00297	methylenetetrahydrofolate reductase (NADH)	1	0	0	1	0	1	1	0	1	1	1	1	0	0	0	0	0	1	1	0	1	1	1	1	1	1	1	1	1	1	1	1	0	1	2	1	1	1	1	1	1	1	1	1	1
		pta	K00625	phosphate acetyltransferase	0	0	0	0	0	0	0	0	0	0	0	0	0	0	0	0	0	0	0	0	0	0	0	0	0	0	0	0	0	0	0	0	0	0	0	0	0	0	0	0	0	0	0	0	0
		ACAT, atoB	K00626	cetyl-CoA C-acetyltransferase	1	2	2	2	2	1	3	3	2	3	3	3	2	2	2	2	3	5	7	1	11	14	11	11	2	10	11	12	13	12	8	8	1	8	2	12	2	2	12	2	1	2	3	8	4
		ackA	K00925	acetate kinase	0	0	0	0	0	1	0	0	0	0	1	1	1	0	0	0	0	0	0	0	0	0	1	0	0	0	0	0	1	0	0	0	0	0	1	0	0	0	0	0	0	0	0	1	0
		ppdK	K01006	pyruvate, orthophosphate dikinase	1	2	1	1	1	1	1	0	1	3	0	0	0	2	2	1	1	0	0	0	1	1	2	1	1	1	1	2	1	1	1	1	1	1	3	2	1	1	0	1	0	0	0	1	0
		pps, ppsA	K01007	pyruvate, water dikinase	0	3	3	2	0	0	5	5	2	0	3	1	3	1	3	1	0	1	0	0	1	0	1	1	0	0	0	0	2	0	0	0	0	0	2	1	1	0	1	0	0	1	1	1	3
		folD	K01491	methylenetetrahydrofolate dehydrogenase (NADP+) / methenyltetrahydrofolate cyclohydrolase	1	1	1	2	1	1	1	0	1	1	1	1	1	1	1	1	1	1	1	1	1	1	1	1	1	1	1	1	1	1	1	1	1	1	1	1	1	1	1	1	1	1	1	1	1
		fchA	K01500	methenyltetrahydrofolate cyclohydrolase	0	0	0	0	0	0	0	0	0	0	0	0	0	0	0	0	0	1	0	0	0	0	0	0	0	0	0	0	0	0	0	0	0	0	0	0	0	0	0	0	0	0	0	0	0
		ppc	K01595	phosphoenolpyruvate carboxylase	2	1	1	1	0	0	1	1	1	1	1	1	1	1	1	1	0	0	0	0	0	0	0	0	1	0	0	0	0	0	0	0	0	0	2	0	1	0	0	0	0	0	0	0	0
		CS, gltA	K01647	Citrate synthase	1	1	3	1	1	2	1	1	2	1	1	2	2	1	1	1	1	1	1	1	1	1	2	2	2	5	1	2	2	2	2	2	1	2	7	3	1	1	1	2	1	1	1	3	1
		ACLY	K01648	ATP citrate (pro-S)-lyase	0	0	0	0	0	0	0	0	0	0	0	0	0	0	0	0	0	0	0	0	0	0	0	0	0	0	0	0	0	0	0	0	0	0	0	0	0	0	0	0	0	0	0	0	0
		fumD	K01675	fumarate hydratase D	0	0	0	0	0	0	0	0	0	0	0	0	0	0	0	0	0	0	0	0	0	0	0	0	0	0	0	0	0	0	0	0	0	0	0	0	0	0	0	0	0	0	0	0	0
		E4.2.1.2A, fumA, fumB	K01676	fumarate hydratase, class I	0	0	0	0	0	0	0	0	0	0	0	0	0	0	0	0	0	0	1	0	1	1	1	0	0	0	0	0	0	0	1	0	0	1	0	0	0	0	0	0	1	0	0	0	0
		E4.2.1.2AA, fumA	K01677	fumarate hydratase subunit alpha	0	0	0	0	0	0	0	0	0	0	0	0	0	0	0	0	0	0	0	0	0	0	0	0	0	0	0	0	0	0	0	0	0	0	0	0	0	0	0	0	0	0	0	0	0
		E4.2.1.2B, fumC, FH	K01679	fumarate hydratase, class II	1	1	0	1	1	1	1	1	1	1	1	1	1	1	1	1	1	1	0	1	1	0	2	2	1	1	1	1	1	2	1	1	1	1	1	1	1	1	1	1	1	1	1	1	1
		ACO, acnA	K01681	aconitate hydratase	1	2	1	1	1	2	1	2	1	1	1	1	1	1	1	1	1	1	1	1	1	1	3	1	1	1	1	1	3	1	1	1	1	1	1	1	2	1	1	1	1	1	1	1	1
		acnB	K01682	aconitate hydratase 2 / 2-methylisocitrate dehydratase	0	0	0	0	0	0	0	0	0	0	0	0	0	0	0	0	0	0	0	0	0	0	0	0	0	0	0	0	0	0	0	0	0	0	0	0	0	0	0	0	0	0	0	0	0
		fumE	K01774	fumarate hydratase E	0	0	0	0	0	0	0	0	0	0	0	0	0	0	0	0	0	0	0	0	0	0	0	0	0	0	0	0	0	0	0	0	0	0	0	0	0	0	0	0	0	0	0	0	0
		MUT	K01847	methylmalonyl-CoA mutase	0	0	0	0	0	0	0	0	0	0	0	0	0	0	0	0	0	1	1	0	1	2	1	0	0	1	1	1	1	1	1	0	0	1	0	2	0	0	2	0	0	0	0	0	0
		E5.4.99.2A, mcmA1	K01848	methylmalonyl-CoA mutase, N-terminal domain	2	1	1	1	1	3	1	2	1	2	2	3	2	2	2	2	2	1	0	0	2	0	1	2	2	0	0	0	2	1	0	3	1	0	2	1	2	1	1	2	0	2	3	2	1
		E5.4.99.2B, mcmA2	K01849	methylmalonyl-CoA mutase, C-terminal domain	1	2	1	1	1	1	1	1	1	2	2	1	1	1	1	1	1	1	0	0	2	0	1	1	1	0	0	0	2	1	0	2	1	0	1	1	2	1	1	1	0	2	2	1	1
		ACSS1_2, acs	K01895	acetyl-CoA synthetase	2	3	4	2	2	3	4	5	4	3	4	3	4	1	1	1	1	1	1	0	2	2	2	2	2	1	1	1	1	1	2	2	1	1	4	2	2	2	1	2	1	3	1	3	3
		sucD	K01902	succinyl-CoA synthetase alpha subunit	1	1	1	1	1	1	1	1	1	1	3	2	2	1	1	1	1	1	1	1	1	1	1	1	1	1	1	1	1	1	1	1	1	1	1	1	1	1	1	1	1	1	1	1	1
		sucC	K01903	succinyl-CoA synthetase beta subunit	1	1	1	1	1	1	1	1	1	1	3	2	2	1	1	1	1	1	1	1	1	1	1	1	1	1	1	1	1	1	1	1	1	1	1	1	1	1	1	1	1	1	1	1	1
		fhs	K01938	formate--tetrahydrofolate ligase	2	1	1	1	1	0	1	0	0	0	0	0	0	1	1	1	0	0	0	0	1	0	0	0	0	0	0	0	0	0	0	0	1	0	1	0	0	0	0	1	0	0	0	1	0
		PC, pyc	K01958	pyruvate carboxylase	0	0	0	0	0	1	0	0	0	0	0	0	0	0	0	0	0	0	0	0	0	0	0	0	0	0	0	0	0	0	0	0	0	0	0	0	0	1	0	0	1	0	0	0	0
		accC	K01961	acetyl-CoA carboxylase, biotin carboxylase subunit	0	0	0	0	0	0	0	0	0	0	0	0	0	0	0	0	0	0	0	0	0	0	0	0	0	0	0	0	0	0	0	0	0	0	0	0	0	0	0	0	0	0	0	0	1
		accA	K01962	acetyl-CoA carboxylase carboxyl transferase subunit alpha	0	0	0	0	0	0	0	0	0	0	0	0	0	0	0	0	0	0	0	0	0	0	0	0	0	0	0	0	0	0	0	0	0	0	0	0	0	0	0	0	0	0	0	0	0
		accD	K01963	acetyl-CoA carboxylase carboxyl transferase subunit beta	0	0	0	0	0	0	0	0	0	0	0	0	0	0	0	0	0	1	0	0	0	0	0	0	0	0	0	0	0	0	0	1	1	0	0	0	1	0	0	0	0	0	1	0	1
		K01964	K01964	acetyl-CoA/propionyl-CoA carboxylase	0	0	0	0	0	0	0	0	0	0	0	0	0	0	0	0	0	0	0	0	0	0	0	0	0	0	0	0	0	0	0	0	0	0	0	0	0	0	0	0	0	0	0	0	0
		K01964	K01964	acetyl-CoA/propionyl-CoA carboxylase	0	0	0	0	0	0	0	0	0	0	0	0	0	0	0	0	0	0	0	0	0	0	0	0	0	0	0	0	0	0	0	0	0	0	0	0	0	0	0	0	0	0	0	0	0
		accB, bccP	K02160	acetyl-CoA carboxylase biotin carboxyl carrier protein	0	0	1	0	0	0	1	0	0	0	1	0	0	0	0	0	0	0	0	0	0	0	0	0	0	0	0	0	0	0	0	0	0	0	0	0	0	0	0	0	0	0	0	0	1
		por, nifJ	K03737	pyruvate-ferredoxin/flavodoxin oxidoreductase	1	1	1	1	1	0	1	0	1	1	0	0	0	2	1	1	1	1	0	0	0	1	0	1	0	0	0	0	0	0	0	0	1	0	0	1	0	0	0	0	0	0	0	0	0
		MCEE, epi	K05606	methylmalonyl-CoA/ethylmalonyl-CoA epimerase	1	2	2	2	1	2	2	2	1	3	5	4	2	1	1	1	2	1	1	0	4	2	1	1	1	1	1	1	1	1	1	1	1	1	1	1	1	1	1	1	0	1	1	2	1
		mcl	K08691	malyl-CoA/(S)-citramalyl-CoA lyase	0	0	0	0	0	0	0	0	0	0	0	0	0	0	0	0	0	0	1	0	0	0	0	0	0	0	0	0	0	0	1	0	0	1	0	0	0	0	1	0	0	0	0	0	0
		meh	K09709	3-methylfumaryl-CoA hydratase	0	0	0	0	0	1	0	1	0	0	0	0	0	0	0	0	0	0	0	0	0	0	0	0	0	0	0	0	0	0	0	0	0	0	0	0	0	0	0	1	0	0	0	0	0
		pta	K13788	phosphate acetyltransferase	0	0	0	0	0	0	0	0	0	0	0	0	0	0	0	0	0	0	0	0	0	0	0	0	0	0	0	0	0	0	0	0	0	0	0	0	0	0	0	0	0	0	0	0	0
		acsB	K14138	acetyl-CoA synthase	0	0	0	0	0	0	0	0	0	0	0	0	0	0	0	0	0	0	0	0	0	0	0	0	0	0	0	0	0	0	0	0	0	0	0	0	0	0	0	0	0	0	0	0	0
		mch, mcd	K14449	2-methylfumaryl-CoA hydratase	0	0	0	0	0	0	0	0	0	0	0	0	0	0	0	0	0	0	1	0	0	0	0	0	0	0	0	0	0	0	0	0	0	0	0	0	0	0	1	0	0	0	0	0	0
		K14465	K14465	succinate semialdehyde reductase (NADPH)	0	0	0	0	0	0	0	0	0	0	1	1	1	0	0	0	0	0	0	0	0	0	0	0	0	0	0	0	0	0	0	0	0	0	0	0	0	0	0	0	1	0	0	0	0
		K14466	K14466	4-hydroxybutyrate---CoA ligase (AMP-forming)	0	0	0	0	0	0	0	0	0	0	0	0	0	0	0	0	0	0	0	0	0	0	0	0	0	0	0	0	0	0	0	0	0	0	0	0	0	0	0	0	0	0	0	0	0
		4hbl	K14467	4-hydroxybutyrate---CoA ligase (AMP-forming)	0	0	0	0	0	0	0	0	0	0	0	0	0	0	0	0	0	0	0	0	0	0	0	0	0	0	0	0	0	0	0	0	0	0	0	0	0	0	0	0	0	0	0	0	0
		mcr	K14468	malonyl-CoA reductase / 3-hydroxypropionate dehydrogenase (NADP+)	0	0	0	0	0	0	0	0	0	0	0	0	0	0	0	0	0	0	0	0	0	0	0	0	0	0	0	0	0	0	0	0	0	0	0	0	0	0	0	0	0	0	0	0	0
		K14469	K14469	acrylyl-CoA reductase (NADPH) / 3-hydroxypropionyl-CoA dehydratase / 3-hydroxypropionyl-CoA synthetase	0	0	0	0	0	0	0	0	0	0	0	0	0	0	0	0	0	0	0	0	0	0	0	0	0	0	0	0	0	0	0	0	0	0	0	0	0	0	0	0	0	0	0	0	0
		mct	K14470	2-methylfumaryl-CoA isomerase	0	0	0	0	0	1	0	0	0	1	0	0	0	0	0	0	0	0	0	0	1	0	0	0	0	0	0	0	0	0	0	0	0	0	0	0	0	0	0	0	0	0	0	0	0
Glycolysis/Gluconeogenesis		E1.1.1.1, adh	K00001	alcohol dehydrogenase	0	0	0	0	1	0	1	1	0	1	0	0	0	0	0	0	1	1	0	0	0	0	0	1	0	0	0	0	0	1	0	1	0	0	0	1	0	0	0	0	0	0	0	0	0
		LDH, ldh	K00016	L-lactate dehydrogenase	0	0	0	0	0	0	0	0	1	0	0	0	0	0	0	0	0	0	0	0	0	0	0	0	0	0	0	0	0	0	0	0	0	0	0	0	0	0	0	0	0	0	0	0	0
		frmA, ADH5, adhC	K00121	S-(hydroxymethyl)glutathione dehydrogenase / alcohol dehydrogenase	0	0	1	0	0	0	0	0	0	0	2	1	1	0	0	0	1	4	2	0	5	3	4	3	0	6	2	2	2	3	3	3	0	3	1	2	0	0	2	0	0	0	0	1	0
		ALDH	K00128	aldehyde dehydrogenase (NAD+)	1	1	2	1	1	1	1	1	1	1	1	0	0	1	1	1	1	1	3	1	0	2	2	1	0	3	0	0	2	1	2	0	0	2	1	2	0	0	2	0	0	1	0	2	1
		GAPDH, gapA	K00134	glyceraldehyde 3-phosphate dehydrogenase (phosphorylating)	2	2	1	1	1	2	2	1	3	1	2	2	2	1	1	1	1	1	1	1	1	1	1	1	1	1	1	1	1	1	1	1	1	1	1	1	1	1	1	1	1	2	2	1	1
		aldB	K00138	aldehyde dehydrogenase	0	0	0	0	0	0	0	0	0	0	0	0	0	0	0	0	0	0	0	0	0	0	0	0	0	0	0	0	0	0	0	0	1	0	0	0	1	0	0	0	0	0	1	1	1
		PDHA, pdhA	K00161	pyruvate dehydrogenase E1 component alpha subunit	1	1	1	1	0	2	1	3	1	1	1	1	2	0	0	0	0	0	0	0	2	0	0	0	1	0	0	0	0	0	0	0	0	0	2	0	2	1	0	1	0	1	1	0	3
		PDHB, pdhB	K00162	pyruvate dehydrogenase E1 component beta subunit	1	1	1	1	0	2	1	2	1	1	1	1	2	0	0	0	0	0	0	0	2	0	0	0	1	0	0	0	0	0	0	0	0	0	2	0	2	0	0	1	0	1	1	0	3
		aceE	K00163	pyruvate dehydrogenase E1 component	1	0	2	1	1	2	1	2	1	1	2	2	1	1	1	1	1	1	1	1	1	1	1	1	1	1	1	1	2	1	1	1	2	1	4	1	0	1	1	1	1	0	0	1	0
		porA	K00169	pyruvate ferredoxin oxidoreductase alpha subunit	0	0	0	0	0	0	0	0	0	0	0	0	0	0	0	0	0	0	0	0	0	0	0	0	0	0	0	0	0	0	0	0	0	0	1	0	1	0	0	0	0	1	1	1	1
		porB	K00170	pyruvate ferredoxin oxidoreductase beta subunit	0	0	0	0	0	0	0	0	0	0	0	0	0	0	0	0	0	0	0	0	0	0	0	0	0	0	0	0	0	0	0	0	0	0	1	0	1	0	0	0	0	1	1	1	1
		porC, porG	K00172	pyruvate ferredoxin oxidoreductase gamma subunit	0	0	0	0	0	0	0	0	0	0	0	0	0	0	0	0	0	0	0	0	0	0	0	0	0	0	0	0	0	0	0	0	0	0	1	0	1	0	0	0	0	1	1	1	1
		korA, oorA, oforA	K00174	2-oxoglutarate/2-oxoacid ferredoxin oxidoreductase subunit alpha	1	1	3	3	1	1	4	1	1	1	1	1	1	1	1	2	2	1	1	0	2	1	2	2	0	2	2	2	2	2	1	1	1	0	1	1	1	0	1	0	0	1	1	1	1
		korB, oorB, oforB	K00175	2-oxoglutarate/2-oxoacid ferredoxin oxidoreductase subunit beta	1	1	3	3	1	1	3	1	1	1	1	1	1	1	2	2	1	1	1	0	2	1	2	2	0	2	2	2	2	2	1	1	1	0	1	1	1	0	1	0	0	1	1	1	1
		DLD, lpd, pdhD	K00382	dihydrolipoamide dehydrogenase	2	1	2	2	1	2	2	2	3	2	2	2	2	1	1	0	1	2	2	1	3	2	2	2	3	1	2	2	2	3	2	2	3	2	4	2	1	3	2	4	2	1	1	1	1
		DLAT, aceF, pdhC	K00627	pyruvate dehydrogenase E2 component (dihydrolipoamide acetyltransferase)	1	4	1	2	1	5	2	1	1	1	2	2	2	2	3	0	0	0	0	0	2	1	0	1	1	0	0	1	0	1	0	0	1	0	2	0	2	1	0	1	0	1	2	0	3
		pfkA, PFK	K00850	6-phosphofructokinase 1	0	1	1	0	0	0	1	0	1	1	0	0	0	0	0	0	0	0	1	0	0	0	0	0	0	0	0	0	0	0	0	0	0	0	0	0	0	0	0	0	0	0	0	0	0
		PK, pyk	K00873	pyruvate kinase	1	2	1	1	1	1	1	1	1	1	1	1	1	1	1	1	0	1	1	1	1	1	1	0	1	0	1	1	0	0	1	1	1	1	0	0	1	1	1	1	1	2	4	1	2
		ppgK	K00886	polyphosphate glucokinase	1	0	1	0	1	1	1	1	1	1	1	0	1	1	1	1	1	0	0	0	0	0	1	1	0	0	0	0	1	1	0	0	1	0	2	1	1	0	1	0	0	2	1	1	2
		PGK, pgk	K00927	phosphoglycerate kinase	1	1	1	1	1	1	1	1	1	1	1	1	1	2	2	1	1	1	1	1	1	1	1	1	1	1	1	1	1	1	1	1	1	1	1	1	1	1	1	1	1	2	1	1	1
		ppdK	K01006	pyruvate, orthophosphate dikinase	1	2	1	1	1	1	1	0	1	3	0	0	0	2	2	1	1	0	0	0	1	1	2	1	1	1	1	2	1	1	1	1	1	1	3	2	1	1	0	1	0	0	0	1	0
		pps, ppsA	K01007	pyruvate, water dikinase	0	3	3	2	0	0	5	5	2	0	3	1	3	1	3	1	0	1	0	0	1	0	1	1	0	0	0	0	2	0	0	0	0	0	2	1	1	0	1	0	0	1	1	1	3
		E3.2.1.86A, celF	K01222	6-phospho-beta-glucosidase	0	0	0	0	0	0	0	0	0	0	0	0	0	0	0	0	0	0	0	0	0	1	0	0	0	0	0	0	0	0	0	0	0	0	0	0	0	0	0	0	0	0	0	0	0
		E3.2.1.86B, bglA	K01223	6-phospho-beta-glucosidase	0	0	0	0	0	0	0	0	0	0	0	0	0	0	0	0	0	0	0	0	0	0	0	0	0	0	0	0	0	0	0	0	0	0	0	0	0	0	0	0	0	0	0	0	0
		E4.1.1.32, pckA, PCK	K01596	phosphoenolpyruvate carboxykinase (GTP)	0	0	0	0	0	0	0	0	0	0	0	0	0	0	0	0	0	0	0	1	1	1	1	1	1	1	1	1	1	1	1	1	1	1	1	1	1	1	1	1	1	1	1	2	1
		E4.1.1.49, pckA	K01610	phosphoenolpyruvate carboxykinase (ATP)	2	1	1	1	1	0	2	1	1	1	0	0	0	1	1	1	1	1	1	0	0	0	0	0	0	0	0	0	0	0	0	0	0	0	0	0	0	0	0	0	0	0	0	0	0
		K01622	K01622	fructose 1,6-bisphosphate aldolase/phosphatase	0	0	0	0	0	0	0	0	0	0	0	0	0	0	0	0	0	0	0	0	0	0	0	0	0	0	0	0	0	0	0	0	0	0	0	0	0	0	0	0	0	0	0	0	0
		ALDO	K01623	fructose-bisphosphate aldolase, class I	0	0	1	0	1	0	1	1	0	0	1	1	1	0	0	0	0	0	1	0	0	1	1	0	1	1	1	1	1	1	1	0	0	1	0	0	0	1	0	2	0	0	0	0	0
		FBA, fbaA	K01624	fructose-bisphosphate aldolase, class II	1	0	1	0	0	1	0	0	1	1	0	0	0	0	0	0	0	0	0	0	0	0	0	0	0	0	0	0	0	0	0	0	0	0	0	0	1	0	0	0	0	0	0	0	0
		ENO, eno	K01689	enolase	1	1	1	1	1	2	1	1	1	1	1	1	1	1	1	1	1	1	1	1	1	1	1	1	1	1	1	1	2	1	1	1	2	2	1	1	2	1	2	1	1	2	1	2	1
		galM, GALM	K01785	aldose 1-epimerase	1	0	0	0	0	0	0	0	0	1	0	0	0	0	0	0	0	0	0	0	1	0	0	0	1	0	0	0	0	0	1	0	1	1	1	0	2	1	1	1	0	1	1	1	1
		TPI, tpiA	K01803	triosephosphate isomerase (TIM)	1	1	1	1	1	1	1	1	1	1	1	1	1	1	1	1	1	1	1	1	1	1	1	1	1	1	1	1	1	1	1	1	1	1	1	1	1	1	1	1	1	1	1	1	1
		GPI, pgi	K01810	glucose-6-phosphate isomerase	0	0	0	1	0	0	0	0	0	2	0	0	0	0	0	0	0	0	1	0	0	0	1	0	1	1	1	1	0	1	1	0	1	1	0	1	1	1	1	1	2	1	1	1	1
		PGAM, gpmA	K01834	2,3-bisphosphoglycerate-dependent phosphoglycerate mutase	1	1	1	1	1	1	1	1	1	1	1	1	1	1	1	1	0	1	1	1	1	1	1	1	1	1	1	1	1	1	1	2	1	1	1	1	2	1	1	1	0	1	1	1	0
		ACSS1_2, acs	K01895	acetyl-CoA synthetase	2	3	4	2	2	3	4	5	4	3	4	3	4	1	1	1	1	1	1	0	2	2	2	2	2	1	1	1	1	1	2	2	1	1	4	2	2	2	1	2	1	3	1	3	3
		acdA	K01905	acetate---CoA ligase (ADP-forming) subunit alpha	0	0	0	0	0	0	0	0	0	0	0	0	0	0	0	0	0	0	0	0	0	0	0	0	0	0	0	0	0	0	0	0	0	0	0	0	0	0	0	0	0	0	0	0	0
		glpX	K02446	fructose-1,6-bisphosphatase II	1	1	1	1	1	1	1	1	1	1	0	0	0	1	1	1	1	1	1	1	1	1	1	1	1	1	1	1	1	1	1	1	0	1	2	1	1	1	1	1	1	1	1	1	1
		por, nifJ	K03737	pyruvate-ferredoxin/flavodoxin oxidoreductase	1	1	1	1	1	0	1	0	1	1	0	0	0	2	1	1	1	1	0	0	0	1	0	1	0	0	0	0	0	0	0	0	1	0	0	1	0	0	0	0	0	0	0	0	0
		FBP, fbp	K03841	fructose-1,6-bisphosphatase I	0	0	0	0	0	0	0	0	0	0	0	0	0	0	0	0	0	0	0	0	0	0	0	0	0	0	0	0	0	0	0	0	0	0	0	0	0	0	0	0	0	0	0	1	0
		adhE	K04072	acetaldehyde dehydrogenase / alcohol dehydrogenase	0	0	0	0	0	0	0	0	0	0	0	0	0	0	0	0	0	0	0	0	0	0	0	0	0	0	0	0	0	0	0	0	0	0	0	0	0	0	0	0	0	0	0	0	0
		fbaB	K11645	fructose-bisphosphate aldolase, class I	0	1	1	1	0	0	1	0	0	0	1	1	0	0	3	1	1	1	0	1	0	1	0	0	1	0	0	0	0	0	0	1	1	0	1	1	1	1	1	0	1	1	1	1	1
		ADH1_7	K13951	alcohol dehydrogenase 1/7	0	0	0	0	0	0	0	0	0	0	0	0	0	0	0	0	0	0	0	0	0	0	0	0	0	0	0	0	0	0	0	0	0	0	0	0	0	0	0	0	0	0	0	0	0
		adhP	K13953	alcohol dehydrogenase, propanol-preferring	1	0	2	1	0	1	1	0	1	0	3	2	1	1	1	1	2	2	0	0	3	2	1	3	0	3	1	1	2	0	0	0	2	0	2	2	0	0	0	0	0	1	0	1	2
		yiaY	K13954	alcohol dehydrogenase	0	0	0	0	0	0	0	0	0	0	0	0	0	0	0	0	0	0	0	0	1	0	0	0	0	0	0	0	0	0	0	0	0	0	0	0	0	0	0	0	0	0	0	0	0
		gpmB	K15634	2,3-bisphosphoglycerate-dependent phosphoglycerate mutase	0	0	1	1	0	0	0	1	1	0	0	0	0	0	0	0	1	1	0	0	0	1	1	0	0	1	1	1	1	2	2	2	1	2	1	1	0	0	1	0	1	1	0	1	0
		pgi-pmi	K15916	glucose/mannose-6-phosphate isomerase	0	1	0	0	0	1	1	1	0	0	0	0	0	1	1	1	1	1	1	1	1	1	1	1	1	1	1	1	1	1	1	1	1	1	1	1	0	1	1	1	0	0	0	1	0
		pfkB	K16370	6-phosphofructokinase 2	0	0	0	0	0	0	0	0	0	0	0	0	0	0	0	0	0	0	0	0	0	1	0	0	0	0	0	0	0	0	0	0	0	0	0	0	0	0	0	0	0	0	0	0	0
		pfk, pfp	K21071	ATP-dependent phosphofructokinase / diphosphate-dependent phosphofructokinase	3	4	1	2	1	0	2	2	2	2	1	1	1	2	2	2	1	1	0	1	1	0	1	1	0	1	1	1	1	1	0	1	1	0	1	1	1	0	1	0	1	3	2	0	1
		acdB	K22224	acetate---CoA ligase (ADP-forming) subunit beta	0	0	0	0	0	0	0	0	0	0	0	0	0	1	0	1	0	0	0	0	0	0	0	0	0	0	0	0	0	0	0	0	0	0	1	0	0	0	0	0	0	0	0	0	0
		acdAB	K24012	acetate---CoA ligase (ADP-forming)	0	0	0	0	0	0	0	0	0	0	0	0	0	0	0	0	0	0	0	0	0	0	0	0	0	0	0	0	0	0	0	0	0	0	0	0	0	0	0	0	0	0	0	0	0
		glk	K25026	glucokinase	0	0	0	0	0	0	0	0	0	0	0	0	0	0	0	0	0	0	0	0	0	0	0	0	0	0	0	0	0	0	0	0	0	0	0	0	0	0	0	0	0	0	0	0	0
TCA cycle		mdh	K00024	malate dehydrogenase	1	1	1	2	1	1	2	1	1	1	1	1	1	1	1	1	1	1	1	1	1	1	1	1	1	1	2	2	1	1	1	1	1	1	1	1	1	1	1	1	1	1	1	1	1
		IDH1, IDH2, icd	K00031	isocitrate dehydrogenase	1	2	1	1	1	2	1	0	2	2	1	1	1	1	1	1	1	1	1	1	1	0	1	1	2	1	1	2	1	1	1	1	1	1	1	1	1	1	1	2	1	2	1	1	1
		PDHA, pdhA	K00161	pyruvate dehydrogenase E1 component alpha subunit	1	1	1	1	0	2	1	3	1	1	1	1	2	0	0	0	0	0	0	0	2	0	0	0	1	0	0	0	0	0	0	0	0	0	2	0	2	1	0	1	0	1	1	0	3
		PDHB, pdhB	K00162	pyruvate dehydrogenase E1 component beta subunit	1	1	1	1	0	2	1	2	1	1	1	1	2	0	0	0	0	0	0	0	2	0	0	0	1	0	0	0	0	0	0	0	0	0	2	0	2	0	0	1	0	1	1	0	3
		aceE	K00163	pyruvate dehydrogenase E1 component	1	0	2	1	1	2	1	2	1	1	2	2	1	1	1	1	1	1	1	1	1	1	1	1	1	1	1	1	2	1	1	1	2	1	4	1	0	1	1	1	1	0	0	1	0
		porA	K00169	pyruvate ferredoxin oxidoreductase alpha subunit	0	0	0	0	0	0	0	0	0	0	0	0	0	0	0	0	0	0	0	0	0	0	0	0	0	0	0	0	0	0	0	0	0	0	1	0	1	0	0	0	0	1	1	1	1
		porB	K00170	pyruvate ferredoxin oxidoreductase beta subunit	0	0	0	0	0	0	0	0	0	0	0	0	0	0	0	0	0	0	0	0	0	0	0	0	0	0	0	0	0	0	0	0	0	0	1	0	1	0	0	0	0	1	1	1	1
		porC, porG	K00172	pyruvate ferredoxin oxidoreductase gamma subunit	0	0	0	0	0	0	0	0	0	0	0	0	0	0	0	0	0	0	0	0	0	0	0	0	0	0	0	0	0	0	0	0	0	0	1	0	1	0	0	0	0	1	1	1	1
		korA, oorA, oforA	K00174	2-oxoglutarate/2-oxoacid ferredoxin oxidoreductase subunit alpha	1	1	3	3	1	1	4	1	1	1	1	1	1	1	1	2	2	1	1	0	2	1	2	2	0	2	2	2	2	2	1	1	1	0	1	1	1	0	1	0	0	1	1	1	1
		korB, oorB, oforB	K00175	2-oxoglutarate/2-oxoacid ferredoxin oxidoreductase subunit beta	1	1	3	3	1	1	3	1	1	1	1	1	1	1	2	2	1	1	1	0	2	1	2	2	0	2	2	2	2	2	1	1	1	0	1	1	1	0	1	0	0	1	1	1	1
		sdhA, frdA	K00239	succinate dehydrogenase / fumarate reductase, flavoprotein subunit	1	1	1	1	1	1	1	1	1	1	1	1	1	1	1	1	1	1	1	1	1	1	1	2	1	1	1	1	1	1	1	1	1	1	3	1	1	1	2	1	1	1	2	1	1
		sdhB, frdB	K00240	succinate dehydrogenase / fumarate reductase, iron-sulfur subunit	1	1	1	1	1	1	1	1	1	1	1	1	1	1	1	1	1	1	1	1	1	1	1	2	1	1	1	1	2	1	1	1	2	1	2	1	1	1	2	1	1	1	1	1	1
		sdhC, frdC	K00241	succinate dehydrogenase / fumarate reductase, cytochrome b subunit	1	1	1	1	1	1	1	1	1	1	1	1	1	1	1	1	1	1	1	1	1	1	1	1	1	1	1	1	1	1	1	1	0	1	1	1	0	1	2	1	0	0	0	0	0
		sdhD, frdD	K00242	succinate dehydrogenase / fumarate reductase, membrane anchor subunit	0	0	0	0	0	0	0	0	0	0	0	0	0	0	0	0	1	0	0	0	0	0	0	0	1	0	0	0	0	0	0	0	0	0	0	0	0	1	0	1	0	0	0	0	0
		frdA	K00244	fumarate reductase flavoprotein subunit	0	0	0	0	0	0	0	0	0	1	0	0	0	0	1	0	0	0	0	0	0	0	0	0	0	0	0	0	0	0	0	0	0	0	0	0	0	0	0	0	0	0	0	0	0
		frdB	K00245	fumarate reductase iron-sulfur subunit	0	0	0	0	0	0	0	0	0	0	0	0	0	0	0	0	0	0	0	0	0	0	0	0	0	0	0	0	0	0	0	0	0	0	0	0	0	0	0	0	0	0	0	0	0
		DLD, lpd, pdhD	K00382	dihydrolipoamide dehydrogenase	2	1	2	2	1	2	2	2	3	2	2	2	2	1	1	0	1	2	2	1	3	2	2	2	3	1	2	2	2	3	2	2	3	2	4	2	1	3	2	4	2	1	1	1	1
		DLAT, aceF, pdhC	K00627	pyruvate dehydrogenase E2 component (dihydrolipoamide acetyltransferase)	1	4	1	2	1	5	2	1	1	1	2	2	2	2	3	0	0	0	0	0	2	1	0	1	1	0	0	1	0	1	0	0	1	0	2	0	2	1	0	1	0	1	2	0	3
		DLST, sucB	K00658	2-oxoglutarate dehydrogenase E2 component (dihydrolipoamide succinyltransferase)	2	1	1	1	0	1	2	0	1	0	1	2	1	1	2	0	1	1	2	1	1	1	2	1	1	2	1	1	1	2	1	2	1	1	2	2	2	2	1	1	1	2	2	1	2
		E4.1.1.32, pckA, PCK	K01596	phosphoenolpyruvate carboxykinase (GTP)	0	0	0	0	0	0	0	0	0	0	0	0	0	0	0	0	0	0	0	1	1	1	1	1	1	1	1	1	1	1	1	1	1	1	1	1	1	1	1	1	1	1	1	2	1
		E4.1.1.49, pckA	K01610	phosphoenolpyruvate carboxykinase (ATP)	2	1	1	1	1	0	2	1	1	1	0	0	0	1	1	1	1	1	1	0	0	0	0	0	0	0	0	0	0	0	0	0	0	0	0	0	0	0	0	0	0	0	0	0	0
		kgd	K01616	multifunctional 2-oxoglutarate metabolism enzyme	0	0	0	0	0	0	0	0	0	0	0	0	0	0	0	0	0	0	0	0	0	0	0	0	0	0	0	0	0	0	0	0	0	0	0	0	2	0	0	0	0	0	0	0	0
		CS, gltA	K01647	citrate synthase	1	1	3	1	1	2	1	1	2	1	1	2	2	1	1	1	1	1	1	1	1	1	2	2	2	5	1	2	2	2	2	2	1	2	7	3	1	1	1	2	1	1	1	3	1
		E4.2.1.2A, fumA, fumB	K01676	fumarate hydratase, class I	0	0	0	0	0	0	0	0	0	0	0	0	0	0	0	0	0	0	1	0	1	1	1	0	0	0	0	0	0	0	1	0	0	1	0	0	0	0	0	0	1	0	0	0	0
		E4.2.1.2B, fumC, FH	K01679	fumarate hydratase, class II	1	1	0	1	1	1	1	1	1	1	1	1	1	1	1	1	1	1	0	1	1	0	2	2	1	1	1	1	1	2	1	1	1	1	1	1	1	1	1	1	1	1	1	1	1
		ACO, acnA	K01681	aconitate hydratase	1	2	1	1	1	2	1	2	1	1	1	1	1	1	1	1	1	1	1	1	1	1	3	1	1	1	1	1	3	1	1	1	1	1	1	1	2	1	1	1	1	1	1	1	1
		sucD	K01902	succinyl-CoA synthetase alpha subunit	1	1	1	1	1	1	1	1	1	1	3	2	2	1	1	1	1	1	1	1	1	1	1	1	1	1	1	1	1	1	1	1	1	1	1	1	1	1	1	1	1	1	1	1	1
		sucC	K01903	succinyl-CoA synthetase beta subunit	1	1	1	1	1	1	1	1	1	1	3	2	2	1	1	1	1	1	1	1	1	1	1	1	1	1	1	1	1	1	1	1	1	1	1	1	1	1	1	1	1	1	1	1	1
		PC, pyc	K01958	pyruvate carboxylase	0	0	0	0	0	1	0	0	0	0	0	0	0	0	0	0	0	0	0	0	0	0	0	0	0	0	0	0	0	0	0	0	0	0	0	0	0	1	0	0	1	0	0	0	0
		por, nifJ	K03737	pyruvate-ferredoxin/flavodoxin oxidoreductase	1	1	1	1	1	0	1	0	1	1	0	0	0	2	1	1	1	1	0	0	0	1	0	1	0	0	0	0	0	0	0	0	1	0	0	1	0	0	0	0	0	0	0	0	0
Pyruvate metabolism		E1.1.1.1, adh	K00001	alcohol dehydrogenase	0	0	0	0	1	0	1	1	0	1	0	0	0	0	0	0	1	1	0	0	0	0	0	1	0	0	0	0	0	1	0	1	0	0	0	1	0	0	0	0	0	0	0	0	0
		LDH, ldh	K00016	L-lactate dehydrogenase	0	0	0	0	0	0	0	0	1	0	0	0	0	0	0	0	0	0	0	0	0	0	0	0	0	0	0	0	0	0	0	0	0	0	0	0	0	0	0	0	0	0	0	0	0
		mdh	K00024	malate dehydrogenase	1	1	1	2	1	1	2	1	1	1	1	1	1	1	1	1	1	1	1	1	1	1	1	1	1	1	2	2	1	1	1	1	1	1	1	1	1	1	1	1	1	1	1	1	1
		ME2, sfcA, maeA	K00027	malate dehydrogenase (oxaloacetate-decarboxylating)	0	1	2	2	1	0	0	2	0	1	1	1	1	0	0	0	0	1	1	1	1	0	0	0	2	0	0	0	0	0	1	0	1	1	1	1	1	1	1	2	0	1	1	1	1
		lldD	K00101	L-lactate dehydrogenase (cytochrome)	0	0	1	1	1	0	0	1	1	0	1	1	1	0	0	0	0	0	1	0	2	1	0	0	1	1	0	0	0	1	0	1	0	0	1	0	0	0	1	2	1	1	3	1	2
		frmA, ADH5, adhC	K00121	S-(hydroxymethyl)glutathione dehydrogenase / alcohol dehydrogenase	0	0	1	0	0	0	0	0	0	0	2	1	1	0	0	0	1	4	2	0	5	3	4	3	0	6	2	2	2	3	3	3	0	3	1	2	0	0	2	0	0	0	0	1	0
		ALDH	K00128	aldehyde dehydrogenase (NAD+)	1	1	2	1	1	1	1	1	1	1	1	0	0	1	1	1	1	1	3	1	0	2	2	1	0	3	0	0	2	1	2	0	0	2	1	2	0	0	2	0	0	1	0	2	1
		poxB	K00156	pyruvate dehydrogenase (quinone)	0	0	0	0	0	0	0	0	0	0	0	0	0	0	0	0	0	0	0	0	0	0	0	0	0	0	0	0	0	0	0	0	0	0	1	0	0	0	1	0	0	1	0	0	0
		E1.2.3.3, poxL	K00158	pyruvate oxidase	0	0	1	0	0	0	0	0	0	0	0	0	0	0	0	0	0	0	0	0	0	0	1	0	0	0	0	0	0	0	0	0	0	0	0	0	0	0	0	0	0	0	0	0	0
		PDHA, pdhA	K00161	pyruvate dehydrogenase E1 component alpha subunit	1	1	1	1	0	2	1	3	1	1	1	1	2	0	0	0	0	0	0	0	2	0	0	0	1	0	0	0	0	0	0	0	0	0	2	0	2	1	0	1	0	1	1	0	3
		PDHB, pdhB	K00162	pyruvate dehydrogenase E1 component beta subunit	1	1	1	1	0	2	1	2	1	1	1	1	2	0	0	0	0	0	0	0	2	0	0	0	1	0	0	0	0	0	0	0	0	0	2	0	2	0	0	1	0	1	1	0	3
		aceE	K00163	pyruvate dehydrogenase E1 component	1	0	2	1	1	2	1	2	1	1	2	2	1	1	1	1	1	1	1	1	1	1	1	1	1	1	1	1	2	1	1	1	2	1	4	1	0	1	1	1	1	0	0	1	0
		porA	K00169	pyruvate ferredoxin oxidoreductase alpha subunit	0	0	0	0	0	0	0	0	0	0	0	0	0	0	0	0	0	0	0	0	0	0	0	0	0	0	0	0	0	0	0	0	0	0	1	0	1	0	0	0	0	1	1	1	1
		porB	K00170	pyruvate ferredoxin oxidoreductase beta subunit	0	0	0	0	0	0	0	0	0	0	0	0	0	0	0	0	0	0	0	0	0	0	0	0	0	0	0	0	0	0	0	0	0	0	1	0	1	0	0	0	0	1	1	1	1
		porC, porG	K00172	pyruvate ferredoxin oxidoreductase gamma subunit	0	0	0	0	0	0	0	0	0	0	0	0	0	0	0	0	0	0	0	0	0	0	0	0	0	0	0	0	0	0	0	0	0	0	1	0	1	0	0	0	0	1	1	1	1
		korA, oorA, oforA	K00174	2-oxoglutarate/2-oxoacid ferredoxin oxidoreductase subunit alpha	1	1	3	3	1	1	4	1	1	1	1	1	1	1	1	2	2	1	1	0	2	1	2	2	0	2	2	2	2	2	1	1	1	0	1	1	1	0	1	0	0	1	1	1	1
		korB, oorB, oforB	K00175	2-oxoglutarate/2-oxoacid ferredoxin oxidoreductase subunit beta	1	1	3	3	1	1	3	1	1	1	1	1	1	1	2	2	1	1	1	0	2	1	2	2	0	2	2	2	2	2	1	1	1	0	1	1	1	0	1	0	0	1	1	1	1
		DLD, lpd, pdhD	K00382	dihydrolipoamide dehydrogenase	2	1	2	2	1	2	2	2	3	2	2	2	2	1	1	0	1	2	2	1	3	2	2	2	3	1	2	2	2	3	2	2	3	2	4	2	1	3	2	4	2	1	1	1	1
		ACAT, atoB	K00626	acetyl-CoA C-acetyltransferase	1	2	2	2	2	1	3	3	2	3	3	3	2	2	2	2	3	5	7	1	11	14	11	11	2	10	11	12	13	12	8	8	1	8	2	12	2	2	12	2	1	2	3	8	4
		DLAT, aceF, pdhC	K00627	pyruvate dehydrogenase E2 component (dihydrolipoamide acetyltransferase)	1	4	1	2	1	5	2	1	1	1	2	2	2	2	3	0	0	0	0	0	2	1	0	1	1	0	0	1	0	1	0	0	1	0	2	0	2	1	0	1	0	1	2	0	3
		PK, pyk	K00873	pyruvate kinase	1	2	1	1	1	1	1	1	1	1	1	1	1	1	1	1	0	1	1	1	1	1	1	0	1	0	1	1	0	0	1	1	1	1	0	0	1	1	1	1	1	2	4	1	2
		ackA	K00925	acetate kinase	0	0	0	0	0	1	0	0	0	0	1	1	1	0	0	0	0	0	0	0	0	0	1	0	0	0	0	0	1	0	0	0	0	0	1	0	0	0	0	0	0	0	0	1	0
		ppdK	K01006	pyruvate, orthophosphate dikinase	1	2	1	1	1	1	1	0	1	3	0	0	0	2	2	1	1	0	0	0	1	1	2	1	1	1	1	2	1	1	1	1	1	1	3	2	1	1	0	1	0	0	0	1	0
		pps, ppsA	K01007	pyruvate, water dikinase	0	3	3	2	0	0	5	5	2	0	3	1	3	1	3	1	0	1	0	0	1	0	1	1	0	0	0	0	2	0	0	0	0	0	2	1	1	0	1	0	0	1	1	1	3
		gloB, gloC, HAGH	K01069	hydroxyacylglutathione hydrolase	1	1	1	1	1	1	1	1	1	1	1	1	1	1	1	1	1	1	0	0	0	0	0	0	1	0	0	0	0	0	0	0	0	0	0	0	0	1	0	1	0	0	0	0	0
		acyP	K01512	acylphosphatase	1	1	1	0	0	1	1	1	1	0	0	0	0	1	1	1	0	1	0	0	0	0	1	0	0	0	0	1	1	1	0	1	0	0	1	1	0	0	0	0	0	0	0	0	0
		ppc	K01595	phosphoenolpyruvate carboxylase	2	1	1	1	0	0	1	1	1	1	1	1	1	1	1	1	0	0	0	0	0	0	0	0	1	0	0	0	0	0	0	0	0	0	2	0	1	0	0	0	0	0	0	0	0
		E4.1.1.32, pckA, PCK	K01596	phosphoenolpyruvate carboxykinase (GTP)	0	0	0	0	0	0	0	0	0	0	0	0	0	0	0	0	0	0	0	1	1	1	1	1	1	1	1	1	1	1	1	1	1	1	1	1	1	1	1	1	1	1	1	2	1
		E4.1.1.49, pckA	K01610	phosphoenolpyruvate carboxykinase (ATP)	2	1	1	1	1	0	2	1	1	1	0	0	0	1	1	1	1	1	1	0	0	0	0	0	0	0	0	0	0	0	0	0	0	0	0	0	0	0	0	0	0	0	0	0	0
		aceB, glcB	K01638	malate synthase	2	2	1	1	0	1	1	1	1	1	1	1	1	0	0	0	0	0	0	0	1	0	0	0	0	0	0	0	0	0	0	0	0	0	2	0	1	1	0	0	1	0	0	0	0
		leuA, IMS	K01649	2-isopropylmalate synthase	1	2	2	2	2	2	2	2	3	2	1	2	2	2	3	2	2	1	2	2	2	2	2	2	2	2	2	2	2	2	2	2	2	2	2	3	2	3	2	3	2	2	2	2	2
		E4.2.1.2A, fumA, fumB	K01676	fumarate hydratase, class I	0	0	0	0	0	0	0	0	0	0	0	0	0	0	0	0	0	0	1	0	1	1	1	0	0	0	0	0	0	0	1	0	0	1	0	0	0	0	0	0	1	0	0	0	0
		E4.2.1.2B, fumC, FH	K01679	fumarate hydratase, class II	1	1	0	1	1	1	1	1	1	1	1	1	1	1	1	1	1	1	0	1	1	0	2	2	1	1	1	1	1	2	1	1	1	1	1	1	1	1	1	1	1	1	1	1	1
		ACSS1_2, acs	K01895	acetyl-CoA synthetase	2	3	4	2	2	3	4	5	4	3	4	3	4	1	1	1	1	1	1	0	2	2	2	2	2	1	1	1	1	1	2	2	1	1	4	2	2	2	1	2	1	3	1	3	3
		acdA	K01905	acetate---CoA ligase (ADP-forming) subunit alpha	0	0	0	0	0	0	0	0	0	0	0	0	0	0	0	0	0	0	0	0	0	0	0	0	0	0	0	0	0	0	0	0	0	0	0	0	0	0	0	0	0	0	0	0	0
		accC	K01961	acetyl-CoA carboxylase, biotin carboxylase subunit	0	0	0	0	0	0	0	0	0	0	0	0	0	0	0	0	0	0	0	0	0	0	0	0	0	0	0	0	0	0	0	0	0	0	0	0	0	0	0	0	0	0	0	0	1
		accA	K01962	acetyl-CoA carboxylase carboxyl transferase subunit alpha	0	0	0	0	0	0	0	0	0	0	0	0	0	0	0	0	0	0	0	0	0	0	0	0	0	0	0	0	0	0	0	0	0	0	0	0	0	0	0	0	0	0	0	0	0
		accB, bccP	K02160	acetyl-CoA carboxylase biotin carboxyl carrier protein	0	0	1	0	0	0	1	0	0	0	1	0	0	0	0	0	0	0	0	0	0	0	0	0	0	0	0	0	0	0	0	0	0	0	0	0	0	0	0	0	0	0	0	0	1
		por, nifJ	K03737	pyruvate-ferredoxin/flavodoxin oxidoreductase	1	1	1	1	1	0	1	0	1	1	0	0	0	2	1	1	1	1	0	0	0	1	0	1	0	0	0	0	0	0	0	0	1	0	0	1	0	0	0	0	0	0	0	0	0
		adhE	K04072	acetaldehyde dehydrogenase / alcohol dehydrogenase	0	0	0	0	0	0	0	0	0	0	0	0	0	0	0	0	0	0	0	0	0	0	0	0	0	0	0	0	0	0	0	0	0	0	0	0	0	0	0	0	0	0	0	0	0
		ACACA	K11262	acetyl-CoA carboxylase / biotin carboxylase 1	0	0	0	0	0	0	0	0	0	0	0	0	0	0	0	0	0	0	0	0	0	0	0	0	0	0	0	0	0	0	0	0	0	0	0	0	0	0	0	0	0	0	0	0	0
		bccA, pccA	K11263	acetyl-CoA/propionyl-CoA carboxylase, biotin carboxylase, biotin carboxyl carrier protein	1	1	1	1	1	1	1	3	1	1	1	1	1	1	1	1	1	1	1	1	1	1	1	1	1	1	1	1	1	1	1	1	1	1	3	1	2	1	1	1	1	1	2	2	1
		ghrA	K12972	glyoxylate/hydroxypyruvate reductase	0	0	0	0	0	0	0	0	1	0	1	1	1	0	0	0	0	0	0	0	0	0	0	0	0	0	0	0	0	0	0	0	0	0	0	0	0	0	0	0	0	0	0	0	0
		pta	K13788	phosphate acetyltransferase	0	0	0	0	0	0	0	0	0	0	0	0	0	0	0	0	0	0	0	0	0	0	0	0	0	0	0	0	0	0	0	0	0	0	0	0	0	0	0	0	0	0	0	0	0
		ADH1_7	K13951	alcohol dehydrogenase 1/7	0	0	0	0	0	0	0	0	0	0	0	0	0	0	0	0	0	0	0	0	0	0	0	0	0	0	0	0	0	0	0	0	0	0	0	0	0	0	0	0	0	0	0	0	0
		adhP	K13953	alcohol dehydrogenase, propanol-preferring	1	0	2	1	0	1	1	0	1	0	3	2	1	1	1	1	2	2	0	0	3	2	1	3	0	3	1	1	2	0	0	0	2	0	2	2	0	0	0	0	0	1	0	1	2
		yiaY	K13954	alcohol dehydrogenase	0	0	0	0	0	0	0	0	0	0	0	0	0	0	0	0	0	0	0	0	1	0	0	0	0	0	0	0	0	0	0	0	0	0	0	0	0	0	0	0	0	0	0	0	0
		E1.2.1.22	K19266	lactaldehyde dehydrogenase	0	0	0	0	0	0	0	0	0	0	0	0	0	0	0	0	0	0	0	0	0	0	0	0	0	0	0	0	0	0	0	0	0	0	0	0	0	0	0	0	0	0	0	0	0
		acdB	K22224	acetate---CoA ligase (ADP-forming) subunit beta	0	0	0	0	0	0	0	0	0	0	0	0	0	1	0	1	0	0	0	0	0	0	0	0	0	0	0	0	0	0	0	0	0	0	1	0	0	0	0	0	0	0	0	0	0
		yvgN	K23257	methylglyoxal/glyoxal reductase	0	0	0	0	0	0	0	0	0	0	0	0	0	0	0	0	0	0	0	0	0	0	0	0	0	0	0	0	0	0	0	0	0	0	0	0	0	0	0	0	0	0	0	0	0
		acdAB	K24012	acetate---CoA ligase (ADP-forming)	0	0	0	0	0	0	0	0	0	0	0	0	0	0	0	0	0	0	0	0	0	0	0	0	0	0	0	0	0	0	0	0	0	0	0	0	0	0	0	0	0	0	0	0	0
Pentose phosphate pathway		PGD, gnd, gntZ	K00033	6-phosphogluconate dehydrogenase	2	1	2	2	1	1	2	3	1	2	1	1	1	1	1	1	0	0	0	0	2	1	1	1	1	1	1	1	1	1	1	1	1	1	1	1	1	1	1	1	0	1	1	1	0
		gdh	K00034	glucose 1-dehydrogenase	0	0	0	0	0	2	0	0	0	0	1	3	1	0	0	0	0	0	0	0	1	0	0	0	0	0	0	0	0	0	0	0	0	0	0	0	0	1	0	0	0	0	0	1	0
		G6PD, zwf	K00036	glucose-6-phosphate 1-dehydrogenase	1	0	1	2	0	2	1	1	1	4	1	1	1	1	2	2	0	0	0	0	2	1	2	1	2	1	2	4	1	1	1	1	1	1	2	1	1	2	1	2	0	3	1	2	0
		E2.2.1.1, tktA, tktB	K00615	transketolase	1	1	1	3	3	1	1	5	2	2	1	1	1	3	5	0	1	1	1	1	1	1	1	1	1	1	1	1	1	1	1	1	3	1	1	1	1	2	1	5	1	1	2	1	1
		E2.2.1.2, talA, talB	K00616	transaldolase	1	0	1	1	1	1	1	1	1	0	1	1	1	1	1	1	1	1	1	0	2	1	1	1	1	1	1	1	3	1	1	1	1	1	1	2	1	1	2	1	2	1	1	1	1
		pfkA, PFK	K00850	6-phosphofructokinase 1	0	1	1	0	0	0	1	0	1	1	0	0	0	0	0	0	0	0	1	0	0	0	0	0	0	0	0	0	0	0	0	0	0	0	0	0	0	0	0	0	0	0	0	0	0
		idnK, gntK	K00851	gluconokinase	0	0	0	0	0	0	0	0	0	0	0	0	0	1	0	0	0	0	0	0	0	0	0	0	0	0	0	0	0	1	0	0	0	0	0	0	1	0	0	0	0	1	0	0	0
		PRPS, prsA	K00948	ribose-phosphate pyrophosphokinase	1	1	1	1	1	1	1	1	2	1	1	1	1	2	1	1	1	1	1	0	1	1	1	1	1	1	1	1	1	1	1	1	1	1	2	1	1	1	1	1	1	1	1	2	1
		PGLS, pgl, devB	K01057	6-phosphogluconolactonase	1	1	1	1	1	0	1	1	1	1	1	1	1	1	1	1	0	0	0	0	1	1	1	1	1	1	1	1	1	1	1	1	1	1	1	1	1	1	1	1	0	2	1	1	0
		deoC, DERA	K01619	deoxyribose-phosphate aldolase	1	1	1	1	1	1	1	2	2	1	2	1	0	1	2	1	0	0	0	0	1	0	0	0	0	0	0	0	0	0	0	0	2	0	1	0	1	0	1	0	0	1	1	0	1
		xfp, xpk	K01621	xylulose-5-phosphate/fructose-6-phosphate phosphoketolase	0	0	0	0	0	0	0	0	0	0	0	0	0	0	0	0	0	0	0	0	0	0	1	0	0	0	0	0	1	0	0	0	0	0	1	0	0	0	1	0	0	0	0	0	0
		K01622	K01622	fructose 1,6-bisphosphate aldolase/phosphatase	0	0	0	0	0	0	0	0	0	0	0	0	0	0	0	0	0	0	0	0	0	0	0	0	0	0	0	0	0	0	0	0	0	0	0	0	0	0	0	0	0	0	0	0	0
		ALDO	K01623	fructose-bisphosphate aldolase, class I	0	0	1	0	1	0	1	1	0	0	1	1	1	0	0	0	0	0	1	0	0	1	1	0	1	1	1	1	1	1	1	0	0	1	0	0	0	1	0	2	0	0	0	0	0
		FBA, fbaA	K01624	fructose-bisphosphate aldolase, class II	1	0	1	0	0	1	0	0	1	1	0	0	0	0	0	0	0	0	0	0	0	0	0	0	0	0	0	0	0	0	0	0	0	0	0	0	1	0	0	0	0	0	0	0	0
		rpe, RPE	K01783	ribulose-phosphate 3-epimerase	0	1	1	1	1	1	2	1	1	1	1	1	1	1	1	1	1	1	1	1	1	1	1	1	1	1	1	1	1	1	1	1	1	1	1	1	1	1	1	1	1	1	1	1	1
		rpiA	K01807	ribose 5-phosphate isomerase A	0	0	0	0	0	0	0	0	0	0	0	0	0	0	0	0	0	1	0	1	0	0	0	1	0	1	1	1	1	0	0	0	0	0	0	1	1	0	0	1	0	1	1	0	0
		rpiB	K01808	ribose 5-phosphate isomerase B	2	2	1	2	2	2	1	2	1	3	1	1	1	2	2	2	2	0	2	0	1	1	1	1	1	2	2	2	1	1	1	2	1	1	1	1	1	1	3	1	1	1	1	1	1
		GPI, pgi	K01810	glucose-6-phosphate isomerase	0	0	0	1	0	0	0	0	0	2	0	0	0	0	0	0	0	0	1	0	0	0	1	0	1	1	1	1	0	1	1	0	1	1	0	1	1	1	1	1	2	1	1	1	1
		glpX	K02446	fructose-1,6-bisphosphatase II	1	1	1	1	1	1	1	1	1	1	0	0	0	1	1	1	1	1	1	1	1	1	1	1	1	1	1	1	1	1	1	1	0	1	2	1	1	1	1	1	1	1	1	1	1
		FBP, fbp	K03841	fructose-1,6-bisphosphatase I	0	0	0	0	0	0	0	0	0	0	0	0	0	0	0	0	0	0	0	0	0	0	0	0	0	0	0	0	0	0	0	0	0	0	0	0	0	0	0	0	0	0	0	1	0
		E1.1.99.3A	K06151	gluconate 2-dehydrogenase alpha chain	0	0	0	0	0	0	0	0	0	0	0	0	0	0	0	0	0	0	0	0	0	0	0	0	0	0	0	0	0	0	0	0	0	0	0	0	0	0	0	0	0	0	0	0	0
		fbaB	K11645	fructose-bisphosphate aldolase, class I	0	1	1	1	0	0	1	0	0	0	1	1	0	0	3	1	1	1	0	1	0	1	0	0	1	0	0	0	0	0	0	1	1	0	1	1	1	1	1	0	1	1	1	1	1
		pgi-pmi	K15916	glucose/mannose-6-phosphate isomerase	0	1	0	0	0	1	1	1	0	0	0	0	0	1	1	1	1	1	1	1	1	1	1	1	1	1	1	1	1	1	1	1	1	1	1	1	0	1	1	1	0	0	0	1	0
		pfkB	K16370	6-phosphofructokinase 2	0	0	0	0	0	0	0	0	0	0	0	0	0	0	0	0	0	0	0	0	0	1	0	0	0	0	0	0	0	0	0	0	0	0	0	0	0	0	0	0	0	0	0	0	0
		pfk, pfp	K21071	ATP-dependent phosphofructokinase / diphosphate-dependent phosphofructokinase	3	4	1	2	1	0	2	2	2	2	1	1	1	2	2	2	1	1	0	1	1	0	1	1	0	1	1	1	1	1	0	1	1	0	1	1	1	0	1	0	1	3	2	0	1
		gntK	K25031	gluconokinase	0	0	0	0	0	0	0	0	0	0	0	0	0	0	0	0	0	0	0	0	0	0	0	0	0	0	0	0	0	0	0	0	0	0	0	0	0	0	0	0	0	0	0	0	0
Oxidative phosphorylation	Complex I	nuoA	K00330	NADH-quinone oxidoreductase subunit A	3	2	3	2	2	2	3	1	2	2	2	2	2	2	3	3	2	2	2	2	2	2	2	2	1	2	2	2	2	2	2	2	1	2	1	2	1	1	2	1	1	1	1	1	1
		nuoB	K00331	NADH-quinone oxidoreductase subunit B	3	2	2	2	2	2	2	1	2	2	2	2	2	2	2	2	2	2	2	2	2	2	2	2	1	2	2	2	2	2	2	2	1	2	1	2	1	1	2	1	1	1	1	1	1
		nuoC	K00332	NADH-quinone oxidoreductase subunit C	2	2	2	2	2	2	2	1	1	2	2	2	2	2	2	2	2	2	1	2	2	2	2	2	1	2	2	2	2	2	2	2	1	2	1	2	1	1	2	1	1	1	0	1	1
		nuoD	K00333	NADH-quinone oxidoreductase subunit D	2	2	2	2	2	2	2	2	2	4	2	2	2	2	2	2	2	2	2	2	2	2	2	2	1	2	2	2	2	2	2	2	1	2	1	2	1	1	2	1	1	1	1	1	1
		nuoE	K00334	NADH-quinone oxidoreductase subunit E	1	1	1	1	1	1	1	1	1	1	0	0	0	1	1	1	1	1	2	1	1	1	1	1	1	1	1	1	1	1	1	1	1	1	1	1	1	1	1	1	1	1	1	1	1
		nuoF	K00335	NADH-quinone oxidoreductase subunit F	2	2	2	3	2	2	2	2	3	4	2	2	2	2	2	2	1	1	1	3	4	1	3	1	1	3	2	2	3	1	1	3	1	1	1	3	1	1	3	1	1	1	1	1	1
		nuoG	K00336	NADH-quinone oxidoreductase subunit G	1	1	1	1	1	1	1	1	1	1	1	1	1	1	1	1	1	1	1	1	1	1	1	1	1	1	1	1	1	1	1	1	1	1	1	1	1	1	1	1	1	1	2	1	1
		nuoH	K00337	NADH-quinone oxidoreductase subunit H	2	2	5	2	3	2	4	2	2	2	2	2	2	2	3	3	2	2	3	2	2	2	2	2	1	2	2	2	2	2	2	2	1	2	1	2	1	1	2	1	1	1	1	1	1
		nuoI	K00338	NADH-quinone oxidoreductase subunit I	1	2	2	2	2	2	2	2	2	2	2	2	2	2	2	2	2	2	2	2	2	2	2	2	1	2	2	2	2	2	2	2	1	2	1	2	1	1	2	1	1	1	1	1	1
		nuoJ	K00339	NADH-quinone oxidoreductase subunit J	1	3	2	2	2	2	2	2	2	2	2	2	2	1	2	2	2	2	2	2	2	2	2	2	1	2	2	2	2	2	2	2	1	2	1	2	1	1	2	1	1	1	1	1	1
		nuoK	K00340	NADH-quinone oxidoreductase subunit K	1	2	2	2	2	1	1	1	2	2	2	2	2	1	1	2	2	2	1	1	1	1	1	1	1	1	1	1	1	1	1	1	1	1	1	1	1	1	1	1	1	1	1	1	1
		nuoL	K00341	NADH-quinone oxidoreductase subunit L	2	2	2	2	1	2	2	2	2	2	2	2	2	2	2	2	2	2	3	2	2	2	2	2	1	2	2	2	2	2	2	2	1	2	1	2	1	1	2	1	1	1	1	1	1
		nuoM	K00342	NADH-quinone oxidoreductase subunit M	2	2	3	2	2	2	3	2	2	5	2	2	2	2	3	3	2	2	2	2	2	2	2	2	1	2	2	2	2	2	2	2	1	2	1	3	1	1	2	1	1	1	1	1	1
		nuoN	K00343	NADH-quinone oxidoreductase subunit N	2	2	3	2	2	2	3	1	1	4	2	2	2	2	3	3	2	2	1	2	1	1	1	1	1	1	1	1	1	1	2	2	1	2	1	2	1	1	2	1	1	1	1	1	1
		ndhA	K05572	NAD(P)H-quinone oxidoreductase subunit 1	0	0	0	0	0	0	0	0	0	0	0	0	0	0	0	0	0	0	0	0	0	0	0	0	0	0	0	0	0	0	0	0	0	0	0	0	0	0	0	0	0	0	0	0	0
		ndhG	K05578	NAD(P)H-quinone oxidoreductase subunit 6	0	0	0	0	0	0	0	0	0	0	0	0	0	0	0	0	0	0	0	0	0	0	0	0	0	0	0	0	0	0	0	0	0	0	0	0	0	0	0	0	0	0	0	0	0
	Complex II	sdhA,frdA	K00239	succinate dehydrogenase / fumarate reductase, flavoprotein subunit	1	1	1	1	1	1	1	1	1	1	1	1	1	1	1	1	1	1	1	1	1	1	1	2	1	1	1	1	1	1	1	1	1	1	3	1	1	1	2	1	1	1	2	1	1
		sdhB,frdB	K00240	succinate dehydrogenase / fumarate reductase, iron-sulfur subunit	1	1	1	1	1	1	1	1	1	1	1	1	1	1	1	1	1	1	1	1	1	1	1	2	1	1	1	1	2	1	1	1	2	1	2	1	1	1	2	1	1	1	1	1	1
		sdhC, frdC	K00241	succinate dehydrogenase / fumarate reductase, cytochrome b subunit	1	1	1	1	1	1	1	1	1	1	1	1	1	1	1	1	1	1	1	1	1	1	1	1	1	1	1	1	1	1	1	1	0	1	1	1	0	1	2	1	0	0	0	0	0
		sdhD, frdD	K00242	succinate dehydrogenase / fumarate reductase, membrane anchor subunit	0	0	0	0	0	0	0	0	0	0	0	0	0	0	0	0	1	0	0	0	0	0	0	0	1	0	0	0	0	0	0	0	0	0	0	0	0	1	0	1	0	0	0	0	0
	Complex III	CYTB, petB	K00412	ubiquinol-cytochrome c reductase cytochrome b subunit	0	0	0	0	0	0	1	0	0	0	0	0	0	0	1	2	0	0	0	0	0	0	0	0	0	0	0	0	0	0	0	0	0	0	0	0	0	0	0	0	0	0	0	0	0
		MQCRA, qcrA, bfcA, petC	K03886	menaquinol-cytochrome c reductase iron-sulfur subunit	0	0	0	0	0	0	0	0	0	0	0	0	0	1	1	1	0	0	0	0	0	0	0	0	0	0	0	0	0	0	0	0	0	0	0	0	0	0	0	0	0	0	0	0	0
		qcrC	K03889	ubiquinol-cytochrome c reductase cytochrome c subunit	0	0	0	1	0	0	0	0	0	1	0	0	0	0	0	0	0	0	0	0	0	0	0	0	1	0	0	0	0	0	0	1	1	0	2	1	1	1	1	1	1	1	1	1	1
		qcrA	K03890	ubiquinol-cytochrome c reductase iron-sulfur subunit	0	0	0	1	0	0	0	0	0	0	0	0	0	0	0	0	0	0	0	0	0	0	0	0	1	0	0	0	0	0	0	1	1	0	2	1	1	1	1	1	1	1	1	1	1
		qcrB	K03891	ubiquinol-cytochrome c reductase cytochrome b subunit	0	0	0	0	0	0	0	0	0	0	0	0	0	0	0	0	0	0	0	0	0	0	0	0	1	0	0	0	0	0	0	0	1	0	2	1	1	1	1	1	1	1	1	1	1
	Complex IV	cydA	K00425	cytochrome bd ubiquinol oxidase subunit I	0	0	0	0	0	0	1	0	0	0	0	0	0	1	1	0	0	0	0	0	0	0	1	0	1	1	1	1	1	1	1	0	1	1	1	0	1	1	1	0	0	1	1	0	1
		cydB	K00426	cytochrome bd ubiquinol oxidase subunit II	0	0	0	0	0	0	1	0	0	0	0	0	0	1	1	0	0	0	0	0	0	0	1	0	1	1	1	1	1	1	1	0	1	1	1	0	1	1	1	0	0	1	1	1	1
		COX10, ctaB, cyoE	K02257	heme o synthase	1	1	1	1	1	0	1	1	1	1	1	1	1	0	0	0	1	1	1	1	1	1	1	1	1	1	1	1	1	1	1	1	1	1	2	1	2	1	1	1	1	1	1	1	2
		COX15, ctaA	K02259	heme a synthase	1	2	2	1	1	0	1	1	1	2	1	1	1	0	0	0	1	1	1	1	1	1	1	1	1	1	1	1	1	1	1	1	1	1	1	1	1	1	2	2	1	1	1	1	1
		coxA, ctaD	K02274	cytochrome c oxidase subunit I	2	4	2	1	1	1	4	1	2	2	1	1	1	0	0	0	1	2	2	1	1	1	1	1	1	1	1	1	1	1	1	2	1	2	2	3	1	1	1	1	1	1	1	1	1
		coxB, ctaC	K02275	cytochrome c oxidase subunit II	2	4	3	2	1	1	5	3	3	2	1	1	0	0	1	0	1	2	3	2	1	1	1	1	2	1	1	1	2	1	2	2	1	2	3	2	2	2	2	2	2	2	2	2	2
		coxC, ctaE	K02276	cytochrome c oxidase subunit III	0	1	1	1	1	0	2	0	0	0	0	0	0	0	0	0	1	2	0	0	0	0	0	0	1	0	0	0	0	0	1	2	1	1	1	2	1	1	0	1	1	1	1	1	1
		cyoC	K02299	cytochrome o ubiquinol oxidase subunit III	1	1	1	0	0	1	1	1	1	1	1	1	1	0	0	0	0	0	1	1	1	2	1	1	0	1	1	1	1	1	1	1	0	1	0	1	0	0	1	0	0	0	0	0	0
	Complex V	ATPF0A, atpB	K02108	F-type H+-transporting ATPase subunit a	1	1	1	1	1	1	1	0	1	1	1	1	1	1	1	1	1	2	1	1	1	1	1	2	1	1	1	1	1	1	1	1	1	1	1	1	1	1	1	1	1	1	1	1	1
		ATPF0B, atpF	K02109	F-type H+-transporting ATPase subunit b	1	1	0	0	1	1	0	1	1	1	0	0	0	1	1	1	0	1	1	1	2	1	1	1	1	1	1	1	1	1	1	1	1	1	0	2	0	1	0	1	1	0	0	1	0
		ATPF0C, atpE	K02110	F-type H+-transporting ATPase subunit c	1	1	1	1	1	1	1	1	1	1	1	1	1	1	1	1	1	2	1	1	1	1	1	2	1	1	1	1	1	1	1	1	1	1	1	1	1	1	1	1	1	1	1	1	1
		ATPF1A, atpA	K02111	F-type H+-transporting ATPase subunit alpha	1	1	1	1	1	1	1	1	1	1	1	1	1	1	1	1	1	2	1	1	1	1	2	1	1	1	1	1	2	1	1	1	1	1	1	1	1	1	1	1	1	1	1	1	2
		ATPF1B, atpD	K02112	F-type H+-transporting ATPase subunit beta	1	1	1	1	1	1	1	1	1	1	1	1	1	1	1	1	1	2	1	1	1	1	1	1	1	1	1	2	1	1	1	1	1	1	1	1	1	1	1	1	1	1	1	1	1
		ATPF1D, atpH	K02113	F-type H+-transporting ATPase subunit delta	1	1	1	1	1	1	1	1	1	1	1	1	1	1	1	1	1	1	1	1	1	1	1	1	1	1	1	1	1	1	1	1	1	1	1	1	1	1	1	1	1	1	1	1	1
		ATPF1E, atpC	K02114	F-type H+-transporting ATPase subunit epsilon	1	1	1	1	1	1	1	1	1	1	1	1	1	1	1	1	1	2	1	1	1	1	1	1	1	1	1	1	1	1	1	1	1	1	1	1	1	1	1	1	1	1	1	1	1
		ATPF1G, atpG	K02115	F-type H+-transporting ATPase subunit gamma	1	1	1	1	1	1	1	1	1	1	1	1	1	1	1	1	1	2	1	1	1	1	1	1	1	1	1	1	1	1	1	1	1	1	1	1	1	1	1	1	2	1	1	1	1
		ATPVA, ntpA, atpA	K02117	V/A-type H+/Na+-transporting ATPase subunit A	0	0	0	0	0	0	0	0	0	1	0	0	0	0	0	0	0	0	0	0	0	0	0	0	0	0	0	0	0	0	0	0	0	0	0	0	0	0	0	0	0	1	2	0	0
		ATPVB, ntpB, atpB	K02118	V/A-type H+/Na+-transporting ATPase subunit B	0	0	0	0	0	0	0	0	0	1	0	0	0	0	0	0	0	0	0	0	0	0	0	0	0	0	0	0	0	0	0	0	0	0	0	0	0	0	0	0	0	1	1	0	0
		ATPVC, ntpC, atpC	K02119	V/A-type H+/Na+-transporting ATPase subunit C	0	0	0	0	0	0	0	0	0	1	0	0	0	0	0	0	0	0	0	0	0	0	0	0	0	0	0	0	0	0	0	0	0	0	0	0	0	0	0	0	0	0	0	0	0
		ATPVD, ntpD, atpD	K02120	V/A-type H+/Na+-transporting ATPase subunit D	0	0	0	0	0	0	0	0	0	1	0	0	0	0	0	0	0	0	0	0	0	0	0	0	0	0	0	0	0	0	0	0	0	0	0	0	0	0	0	0	0	1	1	0	0
		ATPVI, ntpI, atpI	K02123	V/A-type H+/Na+-transporting ATPase subunit I	0	0	0	0	0	0	0	0	0	1	0	0	0	0	0	0	0	0	0	0	0	0	0	0	0	0	0	0	0	0	0	0	0	0	0	0	0	0	0	0	0	1	1	0	0
		ATPVK, ntpK, atpK	K02124	V/A-type H+/Na+-transporting ATPase subunit K	0	0	0	0	0	0	0	0	0	1	0	0	0	0	0	0	0	0	0	0	0	0	0	0	0	0	0	0	0	0	0	0	0	0	0	0	0	0	0	0	0	1	1	0	0
Homologous recombination		ruvC	K01159	crossover junction endodeoxyribonuclease RuvC	1	1	1	1	1	1	1	1	1	1	1	1	1	1	1	1	1	1	1	1	1	1	1	1	1	1	1	1	1	1	1	1	1	1	1	1	1	1	1	1	1	1	1	1	1
		polA	K02335	DNA polymerase I	1	1	1	1	1	1	1	1	1	2	1	1	2	1	1	2	1	1	1	1	2	1	1	2	1	1	1	1	1	1	1	1	1	1	3	1	1	1	1	1	1	0	1	1	1
		dnaE	K02337	DNA polymerase III subunit alpha	1	1	1	1	2	1	1	1	1	1	1	1	1	1	1	1	1	1	2	1	1	1	1	1	1	1	2	1	1	1	1	1	1	1	1	1	1	1	1	1	1	1	1	1	1
		dnaN	K02338	DNA polymerase III subunit beta	1	1	1	1	1	2	1	1	1	1	1	1	2	1	1	1	1	1	1	1	1	1	1	1	1	1	1	1	1	1	1	1	1	2	1	1	1	1	1	1	1	1	1	1	1
		holA	K02340	DNA polymerase III subunit delta	0	1	1	0	0	0	0	0	0	1	1	1	0	1	1	1	1	1	1	1	1	1	1	1	1	1	1	1	1	1	1	2	1	1	1	1	1	1	1	1	1	1	1	1	1
		holB	K02341	DNA polymerase III subunit delta	1	1	1	1	1	1	1	1	1	1	1	1	1	1	1	1	1	1	1	0	1	1	1	1	1	1	1	1	1	1	1	1	1	1	1	1	1	1	1	1	2	1	1	1	1
		dnaQ	K02342	DNA polymerase III subunit epsilon	1	2	1	1	1	1	2	2	1	1	0	0	0	3	2	2	0	2	0	1	1	1	1	1	1	1	1	1	0	0	1	0	1	1	1	1	1	2	1	2	1	1	1	2	1
		dnaX	K02343	DNA polymerase III subunit gamma/tau	1	1	1	1	1	1	1	1	1	1	1	1	1	1	1	1	1	1	1	1	1	1	1	1	1	1	1	1	1	1	1	1	1	1	1	1	0	1	1	1	1	1	1	1	1
		ssb	K03111	single-strand DNA-binding protein	1	1	1	1	1	1	1	1	1	1	1	1	1	1	1	2	1	1	1	1	1	2	2	1	2	1	1	2	2	2	1	2	1	1	1	2	1	1	1	1	1	1	1	6	1
		ruvA	K03550	holliday junction DNA helicase RuvA	1	1	1	1	1	1	1	1	1	1	1	1	1	1	1	1	1	1	1	1	1	1	1	1	1	1	1	1	1	1	1	1	1	1	1	1	1	1	1	1	1	1	1	1	1
		ruvB	K03551	holliday junction DNA helicase RuvB	1	1	1	1	1	2	1	2	1	1	1	1	1	1	1	1	1	1	1	1	1	1	1	1	1	1	1	1	1	1	1	1	1	1	1	1	1	1	1	1	1	1	1	1	1
		recA	K03553	recombination protein RecA	0	1	1	1	1	1	1	1	1	1	1	1	1	1	1	1	1	1	1	1	1	1	1	1	1	1	1	2	1	2	1	1	2	1	1	1	1	1	1	1	1	1	1	1	1
		recD	K03581	exodeoxyribonuclease V alpha subunit	0	1	0	0	0	0	0	0	1	0	1	1	1	0	0	0	0	0	0	0	0	0	0	0	0	0	1	1	0	0	1	0	2	1	0	0	0	0	1	0	1	0	0	1	0
		recB	K03582	exodeoxyribonuclease V beta subunit	0	0	0	0	0	0	0	0	1	0	1	1	1	0	0	0	0	0	0	0	0	0	0	0	0	0	1	1	0	0	1	0	1	2	1	0	0	0	1	0	1	0	0	1	0
		recC	K03583	exodeoxyribonuclease V gamma subunit	0	0	0	0	0	0	0	0	1	0	1	1	1	0	0	0	0	0	0	0	0	0	0	0	0	0	2	1	0	0	1	0	1	1	2	0	0	0	1	0	1	0	0	1	0
		recO	K03584	DNA repair protein RecO (recombination protein O)	1	1	1	1	1	1	1	1	1	1	1	1	1	1	1	1	1	1	1	1	1	1	1	1	1	1	1	1	1	1	1	1	1	1	1	1	1	1	1	1	1	1	1	1	1
		recF	K03629	DNA replication and repair protein RecF	1	1	1	1	2	1	1	1	1	1	1	1	1	1	1	1	1	1	1	1	1	1	1	1	1	1	1	1	1	1	1	1	2	1	1	1	1	1	1	1	1	1	1	1	1
		recG	K03655	ATP-dependent DNA helicase RecG	1	2	2	1	1	2	1	1	1	1	2	4	1	1	1	1	2	1	1	1	1	0	2	1	1	1	1	1	1	1	1	1	1	1	1	2	2	1	5	1	2	1	1	1	1
		priA	K04066	primosomal protein N' (replication factor Y) (superfamily II helicase)	1	1	1	1	1	1	1	1	1	1	1	1	1	1	1	1	1	1	1	1	1	1	1	1	1	1	1	1	1	1	1	1	1	1	0	1	1	1	1	1	1	1	1	1	1
		recR	K06187	recombination protein RecR	1	1	1	1	1	1	1	1	1	1	1	1	1	1	1	1	1	1	1	1	1	1	1	1	1	1	1	1	1	1	1	1	1	1	1	1	1	1	1	1	1	1	1	1	1
Galactose metabolism		galK	K00849	galactokinase [EC:2.7.1.6]	0	0	0	0	0	0	1	1	0	1	0	0	0	1	2	1	1	0	1	0	1	1	2	1	0	1	1	1	1	1	1	1	1	1	3	1	0	0	1	0	0	1	1	2	0
		pfkA, PFK	K00850	6-phosphofructokinase 1 [EC:2.7.1.11]	0	1	1	0	0	0	1	0	1	1	0	0	0	0	0	0	0	0	1	0	0	0	0	0	0	0	0	0	0	0	0	0	0	0	0	0	0	0	0	0	0	0	0	0	0
		UGP2, galU, galF	K00963	UTP--glucose-1-phosphate uridylyltransferase [EC:2.7.7.9]	1	1	1	1	1	0	1	1	1	1	1	1	1	1	1	1	2	2	1	1	1	1	1	1	1	1	1	0	1	1	1	1	0	1	1	1	1	1	1	1	0	0	0	0	0
		galT, GALT	K00965	UDPglucose--hexose-1-phosphate uridylyltransferase [EC:2.7.7.12]	0	0	0	0	0	0	0	0	0	1	0	0	0	0	1	0	2	1	1	0	1	1	2	2	1	1	1	1	2	1	1	2	1	1	3	1	0	1	0	1	0	0	1	1	0
		malZ	K01187	alpha-glucosidase [EC:3.2.1.20]	1	0	2	0	1	0	1	2	1	1	0	2	0	1	1	1	1	1	1	1	0	1	1	1	1	1	0	0	1	1	1	1	0	2	2	1	1	1	1	1	0	0	0	1	0
		lacZ	K01190	beta-galactosidase [EC:3.2.1.23]	0	0	0	0	0	0	0	0	0	0	0	0	0	0	0	0	0	0	0	0	1	2	0	1	0	0	1	0	0	0	0	0	0	0	0	0	0	0	1	0	0	0	0	0	0
		galE, GALE	K01784	UDP-glucose 4-epimerase [EC:5.1.3.2]	1	2	3	2	2	1	2	4	2	3	1	1	1	3	3	3	4	2	3	1	4	6	6	5	1	4	4	6	7	9	4	3	4	4	5	3	1	2	4	1	4	1	3	3	1
		galM, GALM	K01785	aldose 1-epimerase [EC:5.1.3.3]	1	0	0	0	0	0	0	0	0	1	0	0	0	0	0	0	0	0	0	0	1	0	0	0	1	0	0	0	0	0	1	0	1	1	1	0	2	1	1	1	0	1	1	1	1
		E5.3.1.26, lacA, lacB	K01819	galactose-6-phosphate isomerase [EC:5.3.1.26]	0	0	0	0	0	0	0	0	0	0	0	0	0	0	0	0	0	0	0	0	0	0	0	0	0	0	0	0	0	0	0	0	0	0	0	0	0	0	0	0	0	0	0	0	0
		melA	K07406	alpha-galactosidase [EC:3.2.1.22]	0	0	0	0	0	0	0	0	0	0	0	0	0	0	0	0	1	0	0	0	1	3	2	2	0	1	1	1	2	2	0	0	1	0	0	0	0	0	1	0	0	0	0	0	0
		E3.2.1.22B, galA, rafA	K07407	alpha-galactosidase [EC:3.2.1.22]	0	0	0	0	0	0	0	0	0	0	0	0	0	0	1	0	1	0	1	0	0	0	1	1	0	0	1	1	0	0	1	0	0	1	1	1	0	0	4	0	0	0	0	1	0
		bgaB, lacA	K12308	beta-galactosidase [EC:3.2.1.23]	0	0	0	0	0	0	0	0	0	0	0	0	0	0	1	0	0	0	0	0	0	0	0	0	0	0	0	0	0	0	0	0	0	0	1	0	0	0	0	0	0	0	0	0	0
		pfkB	K16370	6-phosphofructokinase 2 [EC:2.7.1.11]	0	0	0	0	0	0	0	0	0	0	0	0	0	0	0	0	0	0	0	0	0	1	0	0	0	0	0	0	0	0	0	0	0	0	0	0	0	0	0	0	0	0	0	0	0
		pfk, pfp	K21071	ATP-dependent phosphofructokinase / diphosphate-dependent phosphofructokinase [EC:2.7.1.11 2.7.1.90]	3	4	1	2	1	0	2	2	2	2	1	1	1	2	2	2	1	1	0	1	1	0	1	1	0	1	1	1	1	1	0	1	1	0	1	1	1	0	1	0	1	3	2	0	1
		glk	K25026	glucokinase [EC:2.7.1.2]	0	0	0	0	0	0	0	0	0	0	0	0	0	0	0	0	0	0	0	0	0	0	0	0	0	0	0	0	0	0	0	0	0	0	0	0	0	0	0	0	0	0	0	0	0
Nitrogen metabolism		gudB, rocG	K00260	glutamate dehydrogenase	0	0	0	0	0	0	0	0	0	0	0	0	0	0	0	0	0	0	0	0	0	0	0	0	0	0	0	0	0	0	0	0	0	0	0	0	0	0	0	0	0	0	0	0	0
		GLUD1_2, gdhA	K00261	glutamate dehydrogenase (NAD(P)+) [EC:1.4.1.3]	1	0	1	0	0	1	0	0	1	0	1	1	1	2	3	3	0	1	0	1	0	0	0	1	0	0	0	0	0	0	0	1	1	1	1	0	2	0	1	0	0	1	1	0	1
		E1.4.1.4, gdhA	K00262	glutamate dehydrogenase (NADP+) [EC:1.4.1.4]	0	0	0	1	0	0	0	1	1	0	0	0	0	0	0	0	0	0	1	0	0	0	0	0	0	0	0	0	0	0	0	0	1	0	0	1	0	0	1	0	0	0	0	1	0
		gltB	K00265	glutamate synthase (NADPH) large chain [EC:1.4.1.13]	0	0	0	0	0	0	0	0	0	1	1	1	1	1	1	1	0	1	0	0	1	1	1	2	1	1	1	1	0	1	1	0	3	1	2	1	1	1	1	1	1	1	1	1	1
		gltD	K00266	glutamate synthase (NADPH) small chain [EC:1.4.1.13]	0	0	0	0	0	0	0	0	0	2	1	1	1	2	2	2	1	1	0	0	1	1	1	1	1	2	1	1	0	1	1	0	1	1	2	1	1	1	1	1	1	1	1	1	1
		nirA	K00366	ferredoxin-nitrite reductase	0	0	0	0	0	0	0	0	0	0	0	0	0	0	0	0	0	0	0	0	0	0	0	0	0	0	0	0	0	0	0	0	0	0	1	0	0	0	0	0	0	0	0	1	0
		nirK	K00368	nitrite reductase (NO-forming) [EC:1.7.2.1]	1	0	1	2	1	0	0	0	1	2	0	0	0	0	0	0	1	0	1	2	1	1	1	0	0	1	0	0	0	0	0	0	0	0	0	0	0	0	1	0	0	0	0	0	0
		ncd2, npd	K00459	nitronate monooxygenase [EC:1.13.12.16]	0	0	0	0	0	0	0	0	0	0	0	0	0	1	1	1	0	1	0	0	0	0	1	0	0	0	0	0	0	0	0	0	0	0	0	0	0	0	0	0	0	0	0	0	1
		cynT, can	K01673	carbonic anhydrase [EC:4.2.1.1]	1	1	1	0	0	1	1	0	0	2	1	1	1	0	0	0	0	1	1	1	1	1	1	1	0	1	1	1	1	0	1	0	0	1	1	1	1	1	1	0	2	2	1	2	2
		glnA, GLUL	K01915	glutamine synthetase [EC:6.3.1.2]	3	2	3	4	1	1	4	2	2	3	3	4	2	3	4	4	3	3	2	1	5	4	4	4	3	2	2	2	3	2	3	2	3	3	6	3	3	5	4	3	1	3	4	4	4
		GDH2	K15371	glutamate dehydrogenase	1	1	0	1	1	0	1	2	1	3	0	0	0	0	0	0	0	0	0	0	1	1	1	0	1	0	0	0	0	0	0	0	0	0	1	0	0	1	0	1	0	0	0	0	0
Sulfur metabolism		cysI	K00381	sulfite reductase (NADPH) hemoprotein beta-component [EC:1.8.1.2]	0	0	0	0	0	0	0	0	0	0	0	0	0	0	0	0	0	0	0	0	0	0	0	0	0	0	0	0	0	0	0	1	0	0	0	0	0	0	0	0	0	0	0	0	0
		SUOX	K00387	sulfite oxidase [EC:1.8.3.1]	0	0	0	0	0	0	0	0	0	0	0	0	0	0	0	0	0	0	0	0	0	0	0	0	0	0	0	0	0	0	0	0	0	0	0	0	0	0	0	0	0	0	0	0	0
		cysH	K00390	phosphoadenosine phosphosulfate reductase	0	0	1	0	0	0	0	1	0	0	0	0	0	1	1	1	1	1	1	0	1	1	1	1	0	1	1	1	1	1	1	0	1	1	1	1	1	0	1	1	1	1	1	1	1
		cysE	K00640	serine O-acetyltransferase	0	0	0	0	0	0	0	0	0	1	0	0	0	0	0	0	0	0	0	0	0	1	1	0	2	0	0	0	0	0	1	0	1	1	1	2	1	1	0	1	0	1	0	1	1
		metX	K00641	homoserine O-acetyltransferase/O-succinyltransferase [EC:2.3.1.31 2.3.1.46]	0	1	1	1	0	1	1	1	1	1	1	1	1	1	1	1	0	1	0	0	1	0	1	1	0	1	1	1	1	0	0	0	1	1	0	1	1	1	1	1	1	1	1	1	1
		metA	K00651	homoserine O-succinyltransferase/O-acetyltransferase [EC:2.3.1.46 2.3.1.31]	0	0	0	0	0	0	0	0	0	0	0	0	0	0	0	0	0	0	0	1	0	0	0	0	0	0	0	0	0	0	0	0	0	0	1	0	0	0	0	0	0	2	0	0	0
		cysC	K00860	adenylylsulfate kinase [EC:2.7.1.25]	0	0	0	0	0	0	0	0	0	1	0	0	0	0	0	0	1	0	0	1	0	1	1	0	0	0	1	1	0	0	0	0	0	0	0	0	0	0	0	1	0	0	0	1	0
		cysNC	K00955	bifunctional enzyme CysN/CysC [EC:2.7.7.4 2.7.1.25]	0	0	0	0	0	0	0	3	2	1	0	0	0	0	0	0	0	1	1	0	2	1	1	2	0	2	2	2	2	2	2	0	2	2	1	1	0	0	0	0	1	1	2	1	1
		cysD	K00957	sulfate adenylyltransferase subunit 2 [EC:2.7.7.4]	0	0	0	0	0	0	0	1	1	1	0	0	0	0	0	0	0	1	0	0	1	1	1	1	0	2	2	1	1	1	1	0	1	1	1	1	1	0	1	0	2	1	1	1	1
		sat, met3	K00958	sulfate adenylyltransferase [EC:2.7.7.4]	1	0	1	0	0	0	1	0	0	0	0	0	0	1	1	0	1	0	0	0	0	0	0	0	0	0	0	0	1	0	0	0	0	0	0	1	0	0	0	1	0	0	0	0	0
		TST, MPST, sseA	K01011	thiosulfate/3-mercaptopyruvate sulfurtransferase	3	3	1	0	0	2	1	4	2	4	1	0	0	1	1	1	0	0	0	0	2	0	0	0	1	0	0	0	0	1	0	0	1	0	0	0	0	1	0	1	0	0	0	2	1
		cysQ, MET22, BPNT1	K01082	3'(2'), 5'-bisphosphate nucleotidase [EC:3.1.3.7]	0	0	0	0	0	0	0	0	0	0	0	0	0	0	0	0	0	1	1	0	2	1	1	1	0	1	1	1	1	1	2	0	0	2	1	1	0	0	1	0	0	0	0	0	0
		cysK	K01738	cysteine synthase [EC:2.5.1.47]	0	1	0	1	1	0	0	0	0	1	0	0	0	0	0	0	0	0	0	0	0	0	0	0	2	0	0	0	0	0	0	0	1	0	1	0	2	4	0	2	0	2	0	2	2
		metB	K01739	cystathionine gamma-synthase [EC:2.5.1.48]	3	0	2	2	2	0	0	1	0	3	0	0	1	0	1	1	0	0	0	1	2	0	1	0	0	1	2	2	1	1	0	2	1	0	2	0	0	0	2	0	0	1	2	0	1
		glpE	K02439	thiosulfate sulfurtransferase	0	0	0	0	0	0	0	0	0	0	0	0	0	0	0	0	0	0	0	0	0	0	0	0	0	0	0	0	0	0	0	0	0	0	0	0	0	0	0	0	0	0	0	0	0
		tauD	K03119	taurine dioxygenase [EC:1.14.11.17]	0	0	0	0	0	0	0	0	0	0	0	0	0	0	0	0	0	0	0	0	9	2	0	1	0	6	5	6	6	1	0	0	0	0	0	0	0	0	0	0	3	1	0	0	1
		nrnA	K06881	bifunctional oligoribonuclease and PAP phosphatase NrnA [EC:3.1.3.7 3.1.13.3]	1	1	1	1	1	1	1	1	1	0	1	1	1	1	1	1	0	0	0	0	0	0	0	0	0	0	0	0	0	0	0	0	0	0	0	0	0	0	0	0	0	0	0	0	0
		phsA, psrA	K08352	thiosulfate reductase / polysulfide reductase chain A [EC:1.8.5.5]	1	0	0	0	0	0	0	0	0	0	0	0	0	0	0	0	0	0	0	0	0	0	0	0	0	0	0	0	0	0	0	0	0	0	0	0	0	0	0	0	0	0	0	0	0
		phsB	K08353	thiosulfate reductase electron transport protein	0	0	0	0	0	0	0	0	0	0	0	0	0	0	0	0	0	0	0	0	0	0	0	0	0	0	0	0	0	0	0	0	0	0	0	0	0	0	0	0	0	0	0	0	0
		ttrB	K08358	tetrathionate reductase subunit B	0	0	0	0	0	0	0	0	0	0	0	0	0	0	0	0	0	0	0	0	0	0	0	0	0	0	0	0	0	0	0	0	0	0	0	0	0	0	0	0	0	0	0	0	0
		SAL	K15422	3'(2'), 5'-bisphosphate nucleotidase / inositol polyphosphate 1-phosphatase [EC:3.1.3.7 3.1.3.57]	0	0	0	0	0	0	0	0	0	0	0	0	0	0	0	0	0	0	0	0	0	0	0	0	0	0	0	0	0	0	0	0	0	0	0	0	0	0	0	0	0	0	0	0	0
		ssuA	K15553	sulfonate transport system substrate-binding protein	0	0	0	0	0	0	0	1	1	0	0	0	0	0	0	0	0	0	0	0	0	0	0	0	0	0	1	0	0	0	0	0	0	0	0	0	0	0	0	0	0	1	1	0	0
		ssuC	K15554	sulfonate transport system permease protein	0	0	0	0	0	3	0	0	1	0	3	6	0	0	0	0	0	0	0	0	0	0	0	0	0	0	0	0	0	0	0	0	0	0	0	0	0	0	0	0	0	1	1	0	0
		ssuB	K15555	sulfonate transport system ATP-binding protein	0	0	0	0	0	0	0	0	1	0	0	0	0	0	0	0	0	0	0	0	0	0	0	0	0	0	0	0	0	0	0	0	0	0	0	0	0	0	0	0	0	1	1	0	0
		sqr	K17218	sulfide:quinone oxidoreductase [EC:1.8.5.4]	1	3	2	1	1	0	1	0	0	1	0	0	0	1	3	1	1	1	0	0	0	0	2	2	3	1	0	0	0	1	0	0	0	0	3	1	2	4	1	0	0	1	2	3	2
		sfnG	K17228	dimethylsulfone monooxygenase [EC:1.14.14.35]	0	0	0	0	0	0	0	0	0	0	0	0	0	0	0	0	0	0	0	0	0	0	0	0	0	0	0	0	0	0	0	0	0	0	0	0	0	0	0	0	0	0	0	0	0
		ETHE1	K17725	sulfur dioxygenase	0	0	0	0	0	0	0	0	0	0	0	0	0	0	0	0	0	0	0	0	0	0	0	0	0	0	0	0	0	0	0	0	0	0	0	0	0	0	0	0	0	0	0	0	0
		dmdB	K20034	3-(methylthio)propionyl---CoA ligase	0	0	0	0	1	0	0	0	0	0	0	0	0	0	0	0	0	0	0	0	0	0	0	0	0	0	0	0	0	0	0	0	0	0	0	0	0	0	0	0	0	0	0	0	0
ABC and other transporters	Mineral and organic ion transporters	proV	K02000	glycine betaine/proline transport system ATP-binding protein	0	0	0	0	0	2	0	0	2	1	1	3	2	0	0	0	0	0	0	0	0	1	0	0	0	0	0	0	0	0	0	0	0	0	1	0	0	0	0	0	0	0	0	0	0
		proW	K02001	glycine betaine/proline transport system permease protein	0	0	0	0	0	2	0	0	2	1	3	3	3	0	0	0	0	0	0	0	0	1	0	0	0	0	0	0	0	0	0	0	0	0	1	0	0	0	0	0	0	0	0	0	0
		proX	K02002	glycine betaine/proline transport system substrate-binding protein	0	0	0	0	0	4	0	0	2	2	5	5	5	0	0	0	0	0	0	0	0	1	0	0	0	0	0	0	0	0	0	0	0	0	1	0	0	0	0	0	0	0	0	0	0
		afuC, fbpC	K02010	iron(III) transport system ATP-binding protein	3	1	1	1	1	1	1	3	1	0	1	1	1	0	0	0	0	1	2	0	1	1	0	1	0	1	1	1	1	1	0	0	2	0	1	1	2	1	2	1	1	2	1	0	0
		afuB, fbpB	K02011	iron(III) transport system permease protein	3	1	1	1	1	1	1	2	1	0	1	1	1	0	0	0	0	1	1	0	1	1	0	1	0	1	1	1	1	1	0	0	1	0	1	1	2	1	1	1	1	2	1	0	0
		afuA, fbpA	K02012	iron(III) transport system substrate-binding protein	3	2	1	1	0	1	1	3	1	0	1	1	1	0	0	0	0	1	1	0	1	1	0	1	0	1	1	1	1	1	0	0	1	0	1	1	2	1	1	1	1	2	1	0	0
		modC	K02017	molybdate transport system ATP-binding protein	1	1	0	1	1	1	1	2	1	1	1	1	1	1	1	1	1	0	1	0	1	1	1	1	1	1	1	1	1	1	1	1	0	1	0	1	0	0	1	1	1	0	0	0	0
		modB	K02018	molybdate transport system permease protein	1	1	0	1	0	0	1	1	1	0	1	1	1	0	0	0	1	1	1	0	1	1	1	1	0	1	1	1	1	1	1	1	0	1	1	1	0	1	1	0	1	1	0	0	1
		modA	K02020	molybdate transport system substrate-binding protein	1	1	0	1	0	0	1	1	1	0	1	1	1	0	0	0	1	1	1	0	1	1	1	1	0	1	1	1	1	1	0	1	0	0	0	1	0	0	1	0	1	0	0	0	0
		thiP	K02063	thiamine transport system permease protein	1	1	1	1	1	1	1	1	1	1	0	1	1	1	1	1	0	0	1	0	0	1	1	1	0	1	1	1	0	1	1	0	0	1	0	0	0	0	1	0	0	0	0	0	0
		thiB, tbpA	K02064	thiamine transport system substrate-binding protein	1	1	1	1	1	1	1	1	1	2	0	1	1	1	1	1	0	0	1	0	0	1	1	1	0	0	1	1	0	1	1	0	0	1	0	0	0	0	1	0	0	0	0	0	0
		opuC	K05845	osmoprotectant transport system substrate-binding protein	0	0	0	0	0	0	0	0	0	0	0	0	0	0	0	0	0	0	0	0	0	0	0	0	0	0	0	0	0	0	0	0	0	0	0	0	0	0	0	0	0	0	0	0	0
		opuBD	K05846	osmoprotectant transport system permease protein	0	0	0	0	0	0	0	0	0	0	0	0	0	0	0	0	0	0	0	0	0	0	0	0	0	0	0	0	0	0	0	0	0	0	0	0	0	0	0	0	0	0	0	0	0
		opuA	K05847	osmoprotectant transport system ATP-binding protein	0	0	0	0	0	0	0	0	0	0	0	0	0	0	0	0	0	0	0	0	0	0	0	0	0	0	0	0	0	0	0	0	0	0	0	0	0	0	0	0	0	0	0	0	0
		potD	K11069	spermidine/putrescine transport system substrate-binding protein	0	2	2	1	1	0	2	0	1	1	4	3	1	0	1	0	0	0	0	1	1	2	1	1	0	0	0	0	0	1	1	0	0	1	2	3	1	0	1	0	0	1	1	0	1
		potC	K11070	spermidine/putrescine transport system permease protein	0	2	2	1	1	0	2	0	1	1	3	1	1	0	1	0	0	0	0	1	1	2	0	1	0	0	0	0	0	1	1	0	0	1	2	2	2	0	1	0	0	1	1	0	1
		potB	K11071	spermidine/putrescine transport system permease protein	0	2	2	1	1	0	2	0	1	1	2	0	1	0	1	0	0	0	0	1	1	2	1	1	0	0	0	0	0	1	1	0	0	1	2	2	2	0	1	0	0	1	1	0	2
		potA	K11072	spermidine/putrescine transport system ATP-binding protein	0	2	3	1	1	0	3	1	1	1	3	1	2	0	1	0	0	0	0	1	1	3	1	1	0	0	0	0	0	1	1	0	0	1	2	2	1	0	1	0	0	1	1	0	1
		potF, spuD, spuE	K11073	putrescine transport system substrate-binding protein	0	0	0	0	0	0	0	0	0	0	0	0	0	0	0	0	0	0	0	0	0	0	0	0	0	0	0	0	0	0	0	0	0	0	0	0	0	0	0	0	0	0	0	0	0
		wtpA	K15495	molybdate/tungstate transport system substrate-binding protein	0	0	0	0	0	0	0	0	0	0	0	0	0	0	0	0	0	0	0	0	0	0	0	0	1	0	0	0	0	0	0	0	1	0	1	0	0	1	0	1	0	1	0	0	1
		wtpB	K15496	molybdate/tungstate transport system permease protein	0	0	0	0	0	0	0	0	0	0	0	0	0	0	0	0	0	0	0	0	0	0	0	0	1	0	0	0	0	0	0	0	1	0	0	0	0	0	0	1	0	0	0	0	0
		ssuA	K15553	sulfonate transport system substrate-binding protein	0	0	0	0	0	0	0	1	1	0	0	0	0	0	0	0	0	0	0	0	0	0	0	0	0	0	1	0	0	0	0	0	0	0	0	0	0	0	0	0	0	1	1	0	0
		ssuC	K15554	sulfonate transport system permease protein	0	0	0	0	0	3	0	0	1	0	3	6	0	0	0	0	0	0	0	0	0	0	0	0	0	0	0	0	0	0	0	0	0	0	0	0	0	0	0	0	0	1	1	0	0
		ssuB	K15555	sulfonate transport system ATP-binding protein	0	0	0	0	0	0	0	0	1	0	0	0	0	0	0	0	0	0	0	0	0	0	0	0	0	0	0	0	0	0	0	0	0	0	0	0	0	0	0	0	0	1	1	0	0
	Oligosaccharide, polyol, and lipid transporters	mlaF, linL, mkl	K02065	phospholipid/cholesterol/gamma-HCH transport system ATP-binding protein	0	0	0	0	0	0	0	0	0	0	0	0	0	0	0	0	0	1	0	0	0	0	0	0	0	0	0	0	0	0	0	0	0	0	0	0	0	0	0	0	0	0	0	0	0
		mlaE, linK	K02066	phospholipid/cholesterol/gamma-HCH transport system permease protein	0	0	0	0	0	0	0	0	0	0	0	0	0	0	0	0	0	7	0	0	0	0	0	0	0	0	0	0	0	0	0	0	0	0	0	0	0	0	0	0	0	0	0	0	0
		mlaD, linM	K02067	phospholipid/cholesterol/gamma-HCH transport system substrate-binding protein	0	0	0	0	0	0	0	0	0	0	0	0	0	0	0	0	0	1	0	0	0	0	0	0	0	0	0	0	0	0	0	0	0	0	0	0	0	0	0	0	0	0	0	0	0
		bmpA, bmpB, tmpC	K07335	basic membrane protein A and related proteins	1	3	3	1	1	2	2	2	2	1	3	3	4	1	3	1	0	0	0	0	3	1	0	0	0	0	0	1	0	0	0	0	2	0	0	0	1	0	1	0	0	0	1	0	1
		malK, mtlK, thuK	K10111	multiple sugar transport system ATP-binding protein	0	0	0	0	0	0	0	0	0	0	0	0	0	0	0	0	0	0	0	0	0	0	0	0	0	0	0	0	0	0	0	0	0	0	0	0	0	0	0	0	0	0	0	0	0
		msmE	K10117	raffinose/stachyose/melibiose transport system substrate-binding protein	0	1	0	0	0	0	0	1	2	0	1	0	0	0	0	0	0	0	0	0	0	0	0	0	0	0	0	0	0	0	0	0	1	0	1	0	2	0	0	0	0	0	0	0	0
		msmF	K10118	raffinose/stachyose/melibiose transport system permease protein	0	1	1	0	0	0	0	1	2	0	1	0	0	0	0	0	0	0	0	0	0	0	0	0	0	0	0	0	0	0	0	0	1	0	1	0	0	0	0	0	0	0	0	0	0
		lacE, araN	K10188	lactose/L-arabinose transport system substrate-binding protein	0	0	0	0	0	0	0	0	0	0	0	1	0	0	0	0	0	0	0	0	0	0	0	0	0	0	0	0	0	0	0	0	0	0	0	0	0	0	0	0	0	0	0	0	0
		aglE, ggtB	K10232	alpha-glucoside transport system substrate-binding protein	1	0	1	1	1	0	1	2	2	0	1	1	1	1	1	1	0	0	0	0	0	0	0	0	0	0	0	0	0	0	0	1	0	0	0	0	0	0	0	0	0	0	0	0	0
		aglF, ggtC	K10233	alpha-glucoside transport system permease protein	1	0	1	1	1	0	1	1	2	0	2	2	1	1	1	1	0	0	0	0	0	0	0	0	0	0	0	0	0	0	0	1	0	0	0	0	1	0	0	0	0	1	1	0	0
		aglG, ggtD	K10234	alpha-glucoside transport system permease protein	1	0	1	1	1	0	0	1	2	0	1	1	1	1	1	1	0	0	0	0	0	0	0	0	0	0	0	0	0	0	0	1	0	0	0	0	0	0	0	0	0	1	1	0	0
		ganP, mdxF	K15771	arabinogalactan oligomer / maltooligosaccharide transport system permease protein	1	0	0	0	0	0	0	0	0	1	0	0	0	0	0	0	0	0	0	0	0	0	0	0	0	0	0	0	0	0	0	0	0	0	0	0	0	0	0	0	0	0	0	0	0
		araQ	K17236	arabinooligosaccharide transport system permease protein	0	0	0	0	0	0	0	0	0	0	0	0	0	0	0	0	0	0	0	0	0	0	0	0	0	0	0	0	0	0	0	0	0	0	0	0	0	0	0	0	0	0	0	0	0
		nupB	K23535	general nucleoside transport system permease protein	0	0	0	0	0	0	0	0	0	0	0	0	0	0	0	0	0	0	0	0	0	0	0	0	0	0	0	0	0	0	0	0	0	0	0	0	0	0	0	0	0	0	0	0	0
		nupC	K23536	general nucleoside transport system permease protein	0	0	0	0	0	0	0	0	0	0	0	0	0	0	0	0	0	0	0	0	0	0	0	0	0	0	0	0	0	0	0	0	0	0	0	0	0	0	0	0	0	0	0	0	0
		nupA	K23537	general nucleoside transport system ATP-binding protein	0	0	0	0	0	0	0	0	0	0	0	0	0	0	0	0	0	0	0	0	0	0	0	0	0	0	0	0	0	0	0	0	0	0	0	0	0	0	0	0	0	0	0	0	0
	Monosaccharide transporters	ugpB	K05813	sn-glycerol 3-phosphate transport system substrate-binding protein	1	0	1	0	0	0	1	1	0	0	0	0	0	1	0	0	0	0	2	0	0	1	0	4	0	1	0	0	1	1	0	0	0	0	1	2	0	0	1	0	0	0	0	2	0
		ugpA	K05814	sn-glycerol 3-phosphate transport system permease protein	1	0	1	0	0	0	1	1	0	0	0	0	0	1	0	0	0	0	1	0	0	1	0	1	0	1	0	0	1	1	0	0	0	0	0	1	0	0	1	0	0	0	0	2	0
		ugpE	K05815	sn-glycerol 3-phosphate transport system permease protein	1	0	1	0	0	0	2	1	0	0	0	1	0	1	0	0	0	0	1	0	0	2	0	1	0	1	0	0	1	1	0	0	0	0	0	1	0	0	1	0	0	0	0	2	1
		msmX, msmK, malK, sugC, ggtA, msiK	K10112	multiple sugar transport system ATP-binding protein	1	1	2	3	1	3	1	4	2	1	2	2	2	1	2	2	0	0	1	0	1	1	0	1	1	1	0	0	1	1	0	1	1	0	1	1	3	1	1	2	0	1	2	2	1
		rbsB	K10439	ribose transport system substrate-binding protein	1	0	1	0	1	4	0	2	2	1	3	2	2	3	2	0	0	0	0	0	1	0	0	0	1	0	0	0	0	0	0	0	4	0	1	0	2	0	0	1	0	2	1	0	2
		rbsC	K10440	ribose transport system permease protein	2	0	0	0	1	6	0	4	3	1	4	3	3	2	4	0	0	0	0	0	2	0	0	0	1	0	0	0	0	0	0	0	2	0	2	0	2	0	0	1	0	2	1	0	2
		rbsA	K10441	ribose transport system ATP-binding protein	1	0	0	0	0	0	0	2	1	1	1	1	1	2	2	0	0	0	0	0	2	0	0	0	0	0	0	0	0	0	0	0	1	0	2	0	0	0	0	1	0	1	0	0	1
		xylF	K10543	D-xylose transport system substrate-binding protein	1	0	0	0	0	0	0	0	1	0	0	0	0	1	1	1	0	0	0	0	0	0	1	0	1	0	0	0	0	0	0	1	0	0	2	0	2	0	0	0	0	0	1	1	2
		xylH	K10544	D-xylose transport system permease protein	1	0	0	0	0	0	0	0	1	0	0	0	0	1	1	1	0	0	0	0	0	0	2	0	1	0	0	0	0	0	0	2	0	0	2	0	2	0	0	0	0	0	2	2	3
		alsC	K10550	D-allose transport system permease protein	0	0	0	0	0	0	0	0	0	0	0	0	0	0	0	0	0	0	0	0	0	0	0	0	0	0	0	0	0	0	0	0	0	0	0	0	0	0	0	0	0	0	0	0	0
		frcA	K10554	fructose transport system ATP-binding protein	0	0	0	0	0	0	0	0	0	0	0	0	0	0	0	0	0	0	0	0	0	0	0	0	0	0	0	0	0	0	0	0	2	0	0	0	0	0	0	0	0	0	0	0	0
	Phosphate and amino acid transporters	livG	K01995	branched-chain amino acid transport system ATP-binding protein	2	3	3	3	2	4	6	13	7	4	2	3	3	6	11	8	0	1	3	0	9	5	4	3	2	3	1	1	4	4	3	6	2	3	0	4	4	2	3	3	0	5	5	3	5
		livF	K01996	branched-chain amino acid transport system ATP-binding protein	2	3	3	4	2	4	7	17	10	6	3	4	4	6	11	8	2	2	4	0	6	5	5	3	2	2	0	0	4	3	3	15	1	3	1	5	6	2	6	4	0	6	5	2	6
		livH	K01997	branched-chain amino acid transport system permease protein	3	3	4	4	2	4	7	18	9	6	4	3	3	5	11	7	2	3	3	0	4	2	1	0	2	1	0	0	1	1	0	3	1	0	0	3	4	2	2	2	0	5	4	1	5
		livM	K01998	branched-chain amino acid transport system permease protein	3	3	5	4	2	4	8	20	10	7	4	4	5	5	10	7	1	3	3	0	4	4	2	2	2	2	0	0	4	3	2	14	1	2	1	4	5	2	4	3	0	5	4	1	5
		livK	K01999	branched-chain amino acid transport system substrate-binding protein	2	3	3	2	2	3	6	19	8	4	6	10	8	5	11	7	3	5	3	0	4	2	2	2	2	2	4	3	2	2	2	3	1	2	1	3	4	2	1	3	0	4	4	0	4
		pstB	K02036	phosphate transport system ATP-binding protein	1	0	1	1	1	1	1	2	1	2	1	1	1	2	2	2	1	1	1	0	2	1	2	1	0	1	1	2	1	1	1	1	1	2	2	1	1	0	1	0	1	1	1	1	1
		pstC	K02037	phosphate transport system permease protein	1	0	1	1	1	1	1	2	0	1	1	1	1	1	1	1	1	1	1	0	2	0	3	1	0	1	1	2	1	1	1	1	1	2	1	1	1	0	1	0	2	1	1	1	1
		pstA	K02038	phosphate transport system permease protein	1	0	1	1	1	1	1	2	1	1	1	1	2	1	1	1	1	1	1	0	2	0	2	1	0	1	1	2	1	1	1	1	1	2	1	1	1	0	1	0	1	1	1	1	1
		pstS	K02040	phosphate transport system substrate-binding protein	0	0	0	0	0	0	0	1	1	1	1	1	1	1	1	1	1	0	0	0	1	0	1	1	1	1	1	2	1	0	0	1	1	0	1	0	1	0	0	0	1	1	1	1	1
		tcyB, yecS	K10009	L-cystine transport system permease protein	0	0	0	0	0	0	0	0	0	0	0	0	0	0	0	0	0	0	0	0	0	0	0	0	0	0	0	0	0	0	0	0	0	0	0	0	0	0	0	0	0	0	0	0	0
		natB	K11954	neutral amino acid transport system substrate-binding protein	0	0	0	0	0	0	0	0	0	0	0	0	0	0	0	0	0	0	0	0	0	0	0	0	0	0	0	0	0	0	0	0	0	0	0	0	1	0	0	0	0	0	0	0	0
		natE	K11958	neutral amino acid transport system ATP-binding protein	0	0	0	0	0	0	0	0	0	0	0	0	0	0	0	0	0	0	0	0	0	0	0	0	0	0	0	0	0	0	0	0	0	0	0	0	0	0	0	0	0	0	0	0	0
	Peptide and nickel transporters	dppA	K12368	dipeptide transport system substrate-binding protein	0	0	0	0	0	0	0	0	0	0	0	0	0	0	0	0	0	0	0	0	0	0	0	0	0	0	0	0	0	0	0	0	0	0	0	0	0	0	0	0	0	0	0	0	0
		dppB	K12369	dipeptide transport system permease protein	0	0	0	0	0	0	0	0	0	0	0	0	0	0	0	0	0	0	0	0	0	0	0	0	0	0	0	0	0	0	0	0	0	0	0	0	0	0	0	0	0	0	0	0	0
		dppC	K12370	dipeptide transport system permease protein	0	0	0	0	0	0	0	0	0	0	0	0	0	0	0	0	0	0	0	0	0	0	0	0	0	0	0	0	0	0	0	0	0	0	0	0	0	0	0	0	0	0	0	0	0
		gsiB	K13889	glutathione transport system substrate-binding protein	0	0	0	0	0	0	0	0	0	0	0	0	0	0	0	0	0	0	0	0	0	0	0	0	0	0	0	0	0	0	0	0	0	0	0	0	0	0	0	0	0	0	0	0	0
		oppA, mppA	K15580	oligopeptide transport system substrate-binding protein	0	0	0	0	0	0	0	0	0	0	0	0	0	0	0	0	0	0	0	0	0	0	0	0	0	0	0	0	0	0	0	0	0	0	0	0	0	0	0	0	0	0	0	0	0
		oppB	K15581	oligopeptide transport system permease protein	0	0	0	0	0	0	0	0	0	1	0	0	0	0	0	0	0	0	0	0	1	1	0	0	0	0	0	0	0	0	1	1	0	1	0	1	0	0	1	0	0	0	0	1	0
		oppC	K15582	oligopeptide transport system permease protein	0	0	0	0	0	0	0	0	0	0	0	0	0	0	0	0	0	0	0	0	0	0	0	0	0	0	0	0	0	0	0	0	0	0	0	0	0	0	0	0	0	0	0	0	0
		oppD	K15583	oligopeptide transport system ATP-binding protein	0	0	0	0	0	0	0	1	0	0	0	0	0	0	0	0	0	0	0	0	0	0	0	0	0	0	0	0	0	0	0	0	0	0	1	0	0	0	0	0	0	0	0	0	0
		sapA	K19226	cationic peptide transport system substrate-binding protein	0	0	0	0	0	0	0	0	0	0	0	0	0	0	0	0	0	0	0	0	0	0	0	0	0	0	0	0	0	0	0	0	0	0	0	0	0	0	0	0	0	0	0	0	0
	Metallic cation, iron-siderophore and vitamin B12 transporters	fhuD	K23227	ferric hydroxamate transport system substrate-binding protein	0	0	0	0	0	0	0	0	1	0	0	0	0	0	0	0	0	0	0	0	0	0	0	0	0	0	0	0	0	0	0	0	0	0	0	0	0	0	0	0	0	0	0	0	0
		btuF	K06858	vitamin B12 transport system substrate-binding protein	0	0	0	0	0	0	0	0	0	0	0	0	0	0	0	0	0	0	0	0	0	0	0	0	0	0	0	0	0	0	0	0	0	0	0	0	0	0	0	0	0	0	0	0	0
		mntB	K19976	manganese transport system permease protein	0	0	0	0	0	0	0	0	0	0	0	1	0	0	0	0	0	0	0	0	0	0	0	0	0	0	0	0	0	0	0	0	0	0	0	0	0	0	0	0	0	0	0	0	0
		znuC	K09817	zinc transport system ATP-binding protein	0	0	0	0	0	0	0	0	0	0	0	0	0	0	0	0	1	0	0	1	0	0	0	1	0	1	1	1	0	1	1	0	0	0	0	0	0	0	0	0	0	0	0	0	0
		sitD	K11606	manganese/iron transport system permease protein	0	0	0	0	0	0	0	0	0	0	0	0	0	0	0	0	0	0	0	0	0	0	0	0	0	0	0	0	0	0	0	0	0	0	0	0	0	0	0	0	0	0	0	0	0
		sitB	K11607	manganese/iron transport system ATP-binding protein	0	0	0	0	0	0	0	0	0	0	0	0	0	0	0	0	0	0	0	0	0	0	0	0	0	0	0	0	0	0	0	0	0	0	0	0	0	0	0	0	0	0	0	0	0
		bioY	K03523	biotin transport system substrate-specific component	1	2	1	1	1	1	1	0	1	1	1	0	0	1	1	1	0	0	0	1	0	0	0	0	1	0	0	0	0	0	0	0	0	0	0	0	1	1	0	1	1	1	0	0	1
	ABC-2 and other transporters	lptB	K06861	lipopolysaccharide export system ATP-binding protein	0	0	0	0	0	0	0	0	0	0	0	0	0	0	0	0	0	0	0	0	0	0	0	0	0	0	0	0	0	0	0	0	0	0	0	0	0	0	0	0	0	0	0	0	0
		wzm, rfbA	K09690	lipopolysaccharide transport system permease protein	0	0	0	0	0	0	0	0	0	0	0	0	0	0	0	0	0	0	0	0	1	2	1	1	0	0	0	1	0	0	0	0	0	0	0	1	0	0	0	0	0	0	0	1	0
		wzt, rbfB	K09691	lipopolysaccharide transport system ATP-binding protein	0	0	0	0	0	0	0	0	0	0	1	1	0	0	0	0	0	0	0	0	2	3	2	1	0	0	1	2	1	0	0	0	0	0	0	0	0	0	1	0	0	0	0	1	0
		nodJ	K09694	lipooligosaccharide transport system permease protein	2	2	2	2	2	2	2	1	2	2	2	2	2	2	2	2	0	1	0	0	0	0	2	2	0	0	0	0	0	0	0	2	2	0	0	2	0	0	0	0	2	0	2	0	0
		nodI	K09695	lipooligosaccharide transport system ATP-binding protein	1	1	1	1	1	1	1	1	1	1	1	1	1	1	1	1	0	1	0	0	0	0	1	1	0	0	0	0	0	0	0	1	1	0	0	1	0	0	0	0	1	0	1	0	0
		natA	K09697	sodium transport system ATP-binding protein	0	0	0	0	0	0	0	0	0	0	0	0	0	0	0	0	0	0	0	0	0	0	0	0	0	0	0	0	0	0	0	0	0	0	0	0	0	0	0	0	0	0	0	0	0
		lolD	K09810	lipoprotein-releasing system ATP-binding protein	0	0	0	0	0	0	0	0	1	0	0	0	0	0	2	0	0	0	0	0	0	0	0	0	0	0	0	0	0	0	0	0	0	0	0	0	0	0	0	0	0	0	0	0	0
		ccmC	K02195	heme exporter protein C	1	1	1	1	1	1	1	1	1	1	1	1	1	1	1	1	0	0	1	2	1	1	1	1	1	1	1	1	1	1	1	1	1	1	1	1	1	1	1	1	1	1	1	1	1
		ccmA	K02193	heme exporter protein A	1	0	1	1	1	1	1	1	1	0	1	1	1	1	1	1	0	0	0	0	0	0	0	0	1	0	0	0	0	0	0	0	0	0	0	0	0	1	0	1	0	0	0	0	0
	ABC-2-type components transporting function	ftsX	K09811	cell division transport system permease protein	1	1	1	1	1	1	1	1	1	1	1	1	1	1	1	1	1	1	1	1	1	1	1	1	1	0	1	1	1	1	1	1	1	1	1	2	1	1	1	1	1	1	1	1	1
		ftsE	K09812	cell division transport system ATP-binding protein	1	1	1	1	1	1	1	1	1	1	1	1	1	1	1	1	1	1	1	1	1	1	1	1	1	0	2	1	1	1	1	1	1	1	1	1	1	1	1	1	1	2	1	1	1
	ABCB Subfamily	efrA, efrE	K18887	ATP-binding cassette, subfamily B, multidrug efflux pump	0	0	0	0	0	0	0	0	0	0	0	0	0	0	0	0	0	0	0	0	0	0	0	0	0	0	0	0	0	0	0	0	0	0	0	0	0	0	0	0	0	0	0	0	0
		efrB, efrF	K18888	ATP-binding cassette, subfamily B, multidrug efflux pump	0	0	0	0	0	0	0	0	0	0	0	0	0	0	0	0	0	0	0	0	0	0	0	0	0	0	0	0	0	0	0	0	0	0	0	0	0	0	0	0	0	0	0	0	0
		iroC	K18895	ATP-binding cassette, subfamily B, salmochelin/enterobactin exporter	0	0	0	0	0	0	0	0	0	0	0	0	0	0	0	0	0	0	0	0	0	0	0	0	0	0	0	0	0	0	0	0	0	0	0	0	0	0	0	0	0	0	0	0	0
	ABCC subfamily	cydC	K16012	ATP-binding cassette, subfamily C, bacterial CydC	0	0	0	0	0	0	0	0	0	0	0	0	0	0	0	0	0	0	0	0	0	0	0	0	1	0	0	0	0	0	0	0	1	0	0	0	0	1	0	0	0	2	2	1	1
		cydD	K16013	ATP-binding cassette, subfamily C, bacterial CydD	0	0	0	0	0	0	0	0	0	0	0	0	0	0	0	0	0	0	0	0	0	0	0	1	1	0	0	0	0	0	0	0	1	0	0	0	1	1	0	0	0	0	1	1	1
Calvin-Benson-Bassham cycle		rbcL, cbbL	K01601	ribulose-bisphosphate carboxylase large chain	0	0	0	1	0	0	1	0	0	0	0	0	0	0	1	0	1	1	0	0	0	0	0	0	1	0	0	0	0	0	0	0	1	0	1	0	0	1	0	1	0	0	0	1	0
		rbcS, cbbS	K01602	ribulose-bisphosphate carboxylase small chain	0	0	0	0	0	0	1	0	0	0	0	0	0	0	0	0	0	0	0	0	0	0	0	0	1	0	0	0	0	0	0	0	0	0	1	0	0	1	0	1	0	0	0	1	0
		PRK, prkB	K00855	phosphoribulokinase	0	0	0	0	0	0	1	0	0	0	0	0	0	0	0	0	0	0	0	0	0	0	0	0	1	0	0	0	0	0	0	0	0	0	1	0	0	1	0	1	0	0	0	1	0
Wood-Ljungdahl pathway		fdh	K05299/COG3383	formate dehydrogenase alpha subunit	0	0	0	0	0	0	0	0	0	0	0	0	0	0	0	0	0	0	0	0	0	0	0	0	0	0	0	0	0	0	0	0	0	0	0	0	0	0	0	0	0	0	0	0	0
		fhs	K01938	formate--tetrahydrofolate ligase	2	1	1	1	1	0	1	0	0	0	0	0	0	1	1	1	0	0	0	0	1	0	0	0	0	0	0	0	0	0	0	0	1	0	1	0	0	0	0	1	0	0	0	1	0
		folD	K01491	methylenetetrahydrofolate dehydrogenase (NADP+)	1	1	1	2	1	1	1	0	1	1	1	1	1	1	1	1	1	1	1	1	1	1	1	1	1	1	1	1	1	1	1	1	1	1	1	1	1	1	1	1	1	1	1	1	1
		metF, MTHFR	K00297/COG0685	methylenetetrahydrofolate reductase (NADPH)	1	0	0	1	0	1	1	0	1	1	1	1	0	0	0	0	0	1	1	0	1	1	1	1	1	1	1	1	1	1	1	1	0	1	0	1	1	1	1	1	1	1	1	1	1
		acsA	K00198	carbon-monoxide dehydrogenase catalytic subunit	0	0	0	0	0	0	0	0	0	0	0	0	0	1	1	1	0	0	0	0	0	0	0	0	0	0	0	0	0	0	0	0	0	0	0	0	0	0	0	0	0	0	0	1	1
		cdhC, acsB	K14138	acetyl-CoA synthase	0	0	0	0	0	0	0	0	0	0	0	0	0	0	0	0	0	0	0	0	0	0	0	0	0	0	0	0	0	0	0	0	0	0	0	0	0	0	0	0	0	0	0	0	0
		cdhE, acsC	K00197	acetyl-CoA decarbonylase/synthase, CODH/ACS complex subunit gamma	0	0	0	0	0	0	0	0	0	0	0	0	0	0	0	0	0	0	0	0	0	0	0	0	0	0	0	0	0	0	0	0	0	0	0	0	0	0	0	0	0	0	0	0	0
		cdhD, acsD	K00194	acetyl-CoA decarbonylase/synthase, CODH/ACS complex subunit delta	0	0	0	0	0	0	0	0	0	0	0	0	0	0	0	0	0	0	0	0	0	0	0	0	0	0	0	0	0	0	0	0	0	0	0	0	0	0	0	0	0	0	0	0	0
		acsE	K15023	5-methyltetrahydrofolate corrinoid/iron sulfur protein methyltransferase	0	0	0	0	0	0	0	0	0	0	0	0	0	0	0	0	0	0	0	0	0	0	0	0	0	0	0	0	0	0	0	0	0	0	0	0	0	0	0	0	0	0	0	0	0
Reductive tricarboxylic acid cycle		por, nifJ	K03737	pyruvate-ferredoxin/flavodoxin oxidoreductase	1	1	1	1	1	0	1	0	1	1	0	0	0	2	1	1	1	1	0	0	0	1	0	1	0	0	0	0	0	0	0	0	1	0	0	1	0	0	0	0	0	0	0	0	0
		korA, oorA, oforA	K00174	2-oxoglutarate/2-oxoacid ferredoxin oxidoreductase subunit alpha	1	1	3	3	1	1	4	1	1	1	1	1	1	1	1	2	2	1	1	0	2	1	2	2	0	2	2	2	2	2	1	1	1	0	1	1	1	0	1	0	0	1	1	1	1
		aclB	K15231	ATP-citrate lyase beta-subunit	0	0	0	0	0	0	0	0	0	0	0	0	0	0	0	0	0	0	0	0	0	0	0	0	0	0	0	0	0	0	0	0	0	0	0	0	0	0	0	0	0	0	0	0	0
Reversed oxidative TCA cycle		CS, gltA	K01647	Citrate synthase	1	1	3	1	1	2	1	1	2	1	1	2	2	1	1	1	1	1	1	1	1	1	2	2	2	5	1	2	2	2	2	2	1	2	7	3	1	1	1	2	1	1	1	3	1
		por, nifJ	K03737	pyruvate-ferredoxin/flavodoxin oxidoreductase	1	1	1	1	1	0	1	0	1	1	0	0	0	2	1	1	1	1	0	0	0	1	0	1	0	0	0	0	0	0	0	0	1	0	0	1	0	0	0	0	0	0	0	0	0
		PC, pyc	K01958	pyruvate carboxylase	0	0	0	0	0	1	0	0	0	0	0	0	0	0	0	0	0	0	0	0	0	0	0	0	0	0	0	0	0	0	0	0	0	0	0	0	0	1	0	0	1	0	0	0	0
		pps, ppsA	K01007	pyruvate, water dikinase	0	3	3	2	0	0	5	5	2	0	3	1	3	1	3	1	0	1	0	0	1	0	1	1	0	0	0	0	2	0	0	0	0	0	2	1	1	0	1	0	0	1	1	1	3
		ppdK	K01006	pyruvate, orthophosphate dikinase	1	2	1	1	1	1	1	0	1	3	0	0	0	2	2	1	1	0	0	0	1	1	2	1	1	1	1	2	1	1	1	1	1	1	3	2	1	1	0	1	0	0	0	1	0
		ppc	K01595	phosphoenolpyruvate carboxylase	2	1	1	1	0	0	1	1	1	1	1	1	1	1	1	1	0	0	0	0	0	0	0	0	1	0	0	0	0	0	0	0	0	0	2	0	1	0	0	0	0	0	0	0	0
		mdh	K00024	malate dehydrogenase	1	1	1	2	1	1	2	1	1	1	1	1	1	1	1	1	1	1	1	1	1	1	1	1	1	1	2	2	1	1	1	1	1	1	1	1	1	1	1	1	1	1	1	1	1
		E4.2.1.2A, fumA, fumB	K01676	fumarate hydratase, class I	0	0	0	0	0	0	0	0	0	0	0	0	0	0	0	0	0	0	1	0	1	1	1	0	0	0	0	0	0	0	1	0	0	1	0	0	0	0	0	0	1	0	0	0	0
		sdhA, frdA	K00239	succinate dehydrogenase / fumarate reductase, flavoprotein subunit	1	1	1	1	1	1	1	1	1	1	1	1	1	1	1	1	1	1	1	1	1	1	1	2	1	1	1	1	1	1	1	1	1	1	3	1	1	1	2	1	1	1	2	1	1
		sdhB, frdB	K00240	succinate dehydrogenase / fumarate reductase, iron-sulfur subunit	1	1	1	1	1	1	1	1	1	1	1	1	1	1	1	1	1	1	1	1	1	1	1	2	1	1	1	1	2	1	1	1	2	1	2	1	1	1	2	1	1	1	1	1	1
		sdhC, frdC	K00241	succinate dehydrogenase / fumarate reductase, cytochrome b subunit	1	1	1	1	1	1	1	1	1	1	1	1	1	1	1	1	1	1	1	1	1	1	1	1	1	1	1	1	1	1	1	1	0	1	1	1	0	1	2	1	0	0	0	0	0
		sucD	K01902	succinyl-CoA synthetase alpha subunit	1	1	1	1	1	1	1	1	1	1	3	2	2	1	1	1	1	1	1	1	1	1	1	1	1	1	1	1	1	1	1	1	1	1	1	1	1	1	1	1	1	1	1	1	1
		sucC	K01903	succinyl-CoA synthetase beta subunit	1	1	1	1	1	1	1	1	1	1	3	2	2	1	1	1	1	1	1	1	1	1	1	1	1	1	1	1	1	1	1	1	1	1	1	1	1	1	1	1	1	1	1	1	1
		korA, oorA, oforA	K00174	2-oxoglutarate/2-oxoacid ferredoxin oxidoreductase subunit alpha	1	1	3	3	1	1	4	1	1	1	1	1	1	1	1	2	2	1	1	0	2	1	2	2	0	2	2	2	2	2	1	1	1	0	1	1	1	0	1	0	0	1	1	1	1
		korB, oorB, oforB	K00175	2-oxoglutarate/2-oxoacid ferredoxin oxidoreductase subunit beta	1	1	3	3	1	1	3	1	1	1	1	1	1	1	2	2	1	1	1	0	2	1	2	2	0	2	2	2	2	2	1	1	1	0	1	1	1	0	1	0	0	1	1	1	1
		korD, oorD	K00176	2-oxoglutarate ferredoxin oxidoreductase subunit delta	0	0	0	0	0	0	0	0	0	0	0	0	0	0	0	0	0	0	0	0	1	0	1	1	0	1	1	1	1	1	0	0	0	0	0	0	0	0	0	0	0	0	0	0	0
		IDH1, IDH2, icd	K00031	isocitrate dehydrogenase	1	2	1	1	1	2	1	0	2	2	1	1	1	1	1	1	1	1	1	1	1	0	1	1	2	1	1	2	1	1	1	1	1	1	1	1	1	1	1	2	1	2	1	1	1
		ACO, acnA	K01681	aconitate hydratase	1	2	1	1	1	2	1	2	1	1	1	1	1	1	1	1	1	1	1	1	1	1	3	1	1	1	1	1	3	1	1	1	1	1	1	1	2	1	1	1	1	1	1	1	1
Multicomponent antiporter		mrpA	K05565	multicomponent Na+:H+ antiporter subunit A	0	0	0	0	0	0	0	2	1	0	0	0	0	0	0	0	2	0	1	0	0	0	0	0	0	1	2	2	0	0	0	0	0	0	0	0	0	0	1	0	0	0	0	0	0
		mrpB	K05566	multicomponent Na+:H+ antiporter subunit B	0	0	0	0	0	0	0	0	0	0	0	0	0	0	0	0	0	0	0	0	0	0	0	0	0	0	0	0	1	0	0	0	0	0	1	0	0	0	0	0	0	0	0	0	0
		mrpC	K05567	multicomponent Na+:H+ antiporter subunit C	0	0	0	0	0	0	0	1	1	0	0	0	0	0	0	0	1	0	1	0	0	0	0	0	0	1	1	1	1	0	0	0	0	0	1	0	0	0	1	0	0	0	0	0	0
		mrpD	K05568	multicomponent Na+:H+ antiporter subunit D	0	0	0	0	0	0	0	1	1	0	0	0	0	0	0	0	1	0	1	0	0	0	0	0	0	1	1	1	1	0	0	0	0	0	1	0	0	0	1	0	0	0	0	0	0
		mrpE	K05569	multicomponent Na+:H+ antiporter subunit E	0	0	0	0	0	0	0	1	1	1	0	0	0	0	0	0	1	0	1	0	0	0	0	0	0	0	1	1	0	0	0	0	0	0	0	0	0	0	1	0	0	0	0	0	0
		mrpF	K05570	multicomponent Na+:H+ antiporter subunit F	0	0	0	0	0	0	0	1	1	0	0	0	0	0	0	0	1	0	1	0	0	0	0	0	0	0	0	0	0	0	0	0	0	0	0	0	0	0	1	0	0	0	0	0	0
		mrpG	K05571	multicomponent Na+:H+ antiporter subunit G	0	0	0	0	0	0	0	1	1	0	0	0	0	0	0	0	1	0	1	0	0	0	0	0	0	1	1	1	0	0	0	0	0	0	0	0	0	0	1	0	0	0	0	0	0
Identification of cs, por, and kor genes in Desertimonas flava DSM 149021, Actinomarinicola tropica SCSIO 58843, and Rhabdothermincola sediminis SYSU G02662, Salinilacustristhrix flava EGI L10123, as well as other high-quality MAGs and genomes.
Pathway		Gene	KO	Function	Chemolithoautotrophic Verification
					Desertimonas_flava_SYSU_D60003	Actinomarinicola_tropica_SCSIO_58843	Rhabdothermincola_sediminis_SYSU_G02662	Salinilacustristhrix_flava_EGI_L10123	Acidimicrobiia_bacterium_SS_bin_83	Actinobacteria_bacterium_HyVt_587	Actinobacteria_bacterium_M_MetaBat_3	Acidimicrobiia_bacterium_UBA5794	Acidimicrobiia_bacterium_SZUA_258	Acidimicrobiia_bacterium_Plut_88890	Acidimicrobiia_bacterium_S012_128	Acidimicrobiia_bacterium_Dino_bin35	Acidimicrobiia_bacterium_ZC4RG17	Acidimicrobiia_bacterium_3_4_m_bin6	Acidimicrobiia_bacterium_SB0661_bin_37	Acidimicrobiia_bacterium_CO36387bin_10	Acidimicrobiia_bacterium_SB0664_bin_25	Gammaproteobacteria_bacterium_OTbin_18	Actinobacteria_bacterium_M_MetaBat_127	bacterium_BMS3Abin02	Acidobacteria_bacterium_ATN3	Acidimicrobiia_bacterium_UBA2766	Acidimicrobiia_bacterium_Go_SlAct_bin_94	Acidimicrobiia_bacterium_Gw_SlAct_bin_350	Actinobacteria_bacterium_Bin_62_11	Actinobacteria_bacterium_F1_120_MAGs023	Actinobacteria_bacterium_palsa_610	Actinobacteria_bacterium_K_DeepCast_65m_m2_097	Actinobacteria_bacterium_IMCC26256	Actinobacteria_bacterium_K_Offshore_80m_m2_056	Actinobacteria_bacterium_K_DeepCast_35m_m1_297	uncultured_actinobacterium_LaPlata_b_bin_0363	Actinobacteria_bacterium_palsa_555	Actinobacteria_bacterium_M_DeepCast_50m_m2_189	Acidimicrobiia_bacterium_Baikal_deep_G22	Actinobacteria_bacterium_AC_14	Acidimicrobiaceae_bacterium_bog_536	Actinobacteria_bacterium_AC_35	Acidiferrimicrobium_australe_USS_CCA1	Acidithrix_ferrooxidans_Py_F3	Acidimicrobiaceae_bacterium_MAG_4	Ferrithrix_thermotolerans_DSM_19514	Acidimicrobium_ferrooxidans_DSM_10331	Ferrimicrobium_acidiphilum_DSM_19497	uncultured_Acidimicrobiaceae_bacterium_AlinenLipids_bin_1554
Reversed oxidative TCA cycle		CS, gltA	K01647	Citrate synthase	4	3	1	1	1	1	3	1	1	2	1	1	2	1	1	2	2	1	1	1	1	1	1	1	1	1	2	2	2	5	1	2	2	2	2	2	1	2	7	3	1	1	1	2	1
		por, nifJ	K03737	pyruvate-ferredoxin/flavodoxin oxidoreductase	1	1	1	1	1	1	1	1	1	0	1	0	1	1	0	0	0	2	1	1	1	1	0	0	0	1	0	1	0	0	0	0	0	0	0	0	1	0	0	1	0	0	0	0	0
		korA, oorA, oforA	K00174	2-oxoglutarate/2-oxoacid ferredoxin oxidoreductase subunit alpha	1	1	1	1	1	1	3	3	1	1	4	1	1	1	1	1	1	1	1	2	2	1	1	0	2	1	2	2	0	2	2	2	2	2	1	1	1	0	1	1	1	0	1	0	0
		korB, oorB, oforB	K00175	2-oxoglutarate/2-oxoacid ferredoxin oxidoreductase subunit beta	1	1	1	1	1	1	3	3	1	1	3	1	1	1	1	1	1	1	2	2	1	1	1	0	2	1	2	2	0	2	2	2	2	2	1	1	1	0	1	1	1	0	1	0	0
		korD, oorD	K00176	2-oxoglutarate ferredoxin oxidoreductase subunit delta	0	0	0	0	0	0	0	0	0	0	0	0	0	0	0	0	0	0	0	0	0	0	0	0	1	0	1	1	0	1	1	1	1	1	0	0	0	0	0	0	0	0	0	0	0
[truncated: 124 more columns]

## Sheet: Table S8
Table S8 Top 30 transcripts per million (TPM) of genes in strain EGI L10123T under the chemolithoautotrophic conditions.
Pathway	Gene	KO	Function	EGI L10123-ZY
Carbon metabolism	cynT, can	K01673	carbonic anhydrase	5185.29
Nitrogen metabolism	nirK	K00368	nitrite reductase (NO-forming)	3186.23
TCA cycle	DLST, sucB	K00658	2-oxoglutarate dehydrogenase E2 component (dihydrolipoamide succinyltransferase)	1301.49
TCA cycle, Pyruvate metabolism, Reversed oxidative TCA cycle (roTCA)	korA, oorA, oforA	K00174	2-oxoglutarate/2-oxoacid ferredoxin oxidoreductase subunit alpha	549.426
Pyruvate metabolism	ME2, sfcA, maeA	K00027	malate dehydrogenase (oxaloacetate-decarboxylating)	521.953
Galactose metabolism	galE, GALE	K01784	UDP-glucose 4-epimerase	438.267
TCA cycle, Pyruvate metabolism, Reversed oxidative TCA cycle (roTCA)	korB, oorB, oforB	K00175	2-oxoglutarate/2-oxoacid ferredoxin oxidoreductase subunit beta	369.15
Pyruvate metabolism	ACAT, atoB	K00626	cetyl-CoA C-acetyltransferase	355.112
Pyruvate metabolism	DLD, lpd, pdhD	K00382	dihydrolipoamide dehydrogenase	348.773
Carbon fixation pathways in prokaryotes	E5.4.99.2A, mcmA1	K01848	methylmalonyl-CoA mutase, N-terminal domain	345.373
Sulfur metabolism	metB	K01739	cystathionine gamma-synthase	344.314
Sulfur metabolism	SQR	K17218	sulfide:quinone oxidoreductase	342.045
ABC and other transporters	thiB, tbpA	K02064	thiamine transport system substrate-binding protein	335.251
Pyruvate metabolism, Reversed oxidative TCA cycle (roTCA)	ppc	K01595	phosphoenolpyruvate carboxylase	333.982
Homologous recombination	recA	K03553	recombination protein RecA	311.78
Pyruvate metabolism	E4.2.1.2B, fumC, FH	K01679	fumarate hydratase, class II	283.049
Pentose phosphate pathway	E2.2.1.2, talA, talB	K00616	transaldolase	271.566
Glycolysis/Gluconeogenesis	adhP	K13953	alcohol dehydrogenase, propanol-preferring	256.401
Pyruvate metabolism	thiP	K02063	thiamine transport system permease protein	250.636
Pentose phosphate pathway	PRPS, prsA	K00948	ribose-phosphate pyrophosphokinase	240.887
Homologous recombination	ssb	K03111	single-strand DNA-binding protein	232.267
Oxidative phosphorylation	ATPF1E, atpC	K02114	F-type H+-transporting ATPase subunit epsilon	230.596
TCA cycle, Pyruvate metabolism, Reversed oxidative TCA cycle (roTCA)	por, nifJ	K03737	pyruvate-ferredoxin/flavodoxin oxidoreductase	206.864
Pentose phosphate pathway	deoC, DERA	K01619	deoxyribose-phosphate aldolase	206.085
Pyruvate metabolism, Reversed oxidative TCA cycle (roTCA)	pps, ppsA	K01007	pyruvate, water dikinase	189.151
ABC and other transporters	proX	K02002	glycine betaine/proline transport system substrate-binding protein	187.719
Oxidative phosphorylation	ATPF0B, atpF	K02109	F-type H+-transporting ATPase subunit b	181.821
Sulfur metabolism	tauD	K03119	taurine dioxygenase	176.322
ABC and other transporters	ccmC	K02195	heme exporter protein C	171.867
ABC and other transporters	proV	K02000	glycine betaine/proline transport system ATP-binding protein	169.943
Notes: EGI L10123-ZY refers to the transcripts per million (TPM) of key genes in strain EGI L10123T under chemolithoautotrophic conditions.

## Sheet: Table S9
Table S9 Transcripts per million (TPM) of key genes in strain EGI L10123T under the chemolithoautotrophic conditions.
				EGI L10123-ZY
Reversed oxidative TCA cycle (roTCA)		CS, gltA	K01647	11.6398
		por, nifJ	K03737	206.864
		pps, ppsA	K01007	189.151
		ppdK	K01006	23.8205
		ppc	K01595	333.982
		mdh	K00024	11.2209
		E4.2.1.2A, fumA, fumB	K01676	39.0131
		sdhA, frdA	K00239	41.8961
		sdhB, frdB	K00240	81.3123
		sdhC, frdC	K00241	70.8203
		sucD	K01902	83.4065
		sucC	K01903	45.4754
		korA, oorA, oforA	K00174	549.426
		korB, oorB, oforB	K00175	369.15
		IDH1, IDH2, icd	K00031	30.9602
		ACO, acnA	K01681	45.6467
Sulfide:quinone oxidoreductase		SQR	K17218	342.045
Gluconeogenesis		FBP, fbp	K03841	11.5463
		glpX	K02446	18.3778
		pfk, pfp	K21071	40.713
		ppdK	K01006	23.8205
		pps, ppsA	K01007	189.151
Oxidative phosphorylation	Complex I	nuoA	K00330	0
		nuoB	K00331	59.452
		nuoC	K00332	8.57072
		nuoD	K00333	21.9556
		nuoE	K00334	21.1123
		nuoF	K00335	17.6592
		nuoG	K00336	19.6874
		nuoH	K00337	3.01745
		nuoI	K00338	5.83813
		nuoJ	K00339	0
		nuoK	K00340	0
		nuoL	K00341	5.1635
		nuoM	K00342	7.95504
		nuoN	K00343	4.61758
	Complex II	sdhA,frdA	K00239	41.8961
		sdhB,frdB	K00240	81.3123
		sdhC, frdC	K00241	70.8203
	Complex III	qcrC	K03889	25.7879
	Complex IV	cydA	K00425	10.3366
		cydB	K00426	7.78217
		COX10, ctaB, cyoE	K02257	39.6724
		COX15, ctaA	K02259	12.5469
		coxA, ctaD	K02274	39.1427
		coxB, ctaC	K02275	27.7083
		cyoC	K02299	84.2329
	Complex V	ATPF0A, atpB	K02108	53.9329
		ATPF0B, atpF	K02109	181.821
		ATPF0C, atpE	K02110	44.2112
		ATPF1A, atpA	K02111	56.2674
		ATPF1B, atpD	K02112	56.0261
		ATPF1D, atpH	K02113	144.099
		ATPF1E, atpC	K02114	230.596
		ATPF1G, atpG	K02115	32.0689
Multicomponent antiporter		mrpA	K05565	8.75211
		mrpC	K05567	13.3985
		mrpD	K05568	0
		mrpE	K05569	0
		mrpF	K05570	34.9837
		mrpG	K05571	0
Notes: EGI L10123-ZY refers to the transcripts per million (TPM) of key genes in strain EGI L10123T under chemolithoautotrophic conditions.

## Sheet: Table S10
Table S10 Strain EGI L10123T was subjected to isotope labeling analysis of amino acids under chemolithoautotrophic conditions.
	Abbreviation	Chemical Formula	Structural Formula	Negative ion-m/z (LC-MS peak area-mAU*min)	Labeling with one 13C atom theoretical-m/z (LC-MS peak area-mAU*min)	Labeling with two 13C atoms-m/z (LC-MS peak area-mAU*min)	Labeling with three 13C atoms-m/z (LC-MS peak area-mAU*min)
Serine	Ser	C3H7NO3	NH2CH (CH2OH)COOH	104.03532 (218560)	105 (734440)	106 (4062200)	107 (1278900)
Glutamate	Glu	C5H9NO4	HOOCCH2CH2CH(NH2)COOH	146.04588 (1494400)	147 (783150)	148 (5501900)	-
Asparate	Asp	C4H7NO4	HOOCCH2CH (NH2)COOH	132.03023 (4335600)	-	-	135 (3149600)
Notes: Red fonts indicated that the 13C label was detected in tested substrates and the LC-MS peak area (mAU*min) of tested substrates with the 13C label.
